# Supplementary material for: Knowledge Production on Congenital Chagas Disease across Time, Borders and Disciplines: A Comprehensive Scoping Review
Source: Trop Med Infect Dis. 2023 Aug 22;8(9):422. doi: 10.3390/tropicalmed8090422 (PMC10536740; doi:10.3390/tropicalmed8090422)
Supplement: Supplementary file 1 [file tropicalmed-08-00422-s001.zip]

Archive with 2 entries (2 files):
- S1 - Table S1_ Databases and Equations used in Literature Search.pdf
- S2 - Full Reference List.xlsx
