# Supplementary material for: Knowledge Production on Congenital Chagas Disease across Time, Borders and Disciplines: A Comprehensive Scoping Review
Source: Trop Med Infect Dis. 2023 Aug 22;8(9):422. doi: 10.3390/tropicalmed8090422 (PMC10536740; doi:10.3390/tropicalmed8090422)
Supplement: Supplementary file 1 [file tropicalmed-08-00422-s001.zip › S2 - Full Reference List.xlsx]

## Sheet: Supplementary material 2
Supplementary material 2. Full Reference List. Knowledge Production on Congenital Chagas Disease across Time, Borders and Disciplines: A Comprehensive Scoping Review; E. Rapp; M. Gold 2023
Availability (n/a = not available)	Authors	Year	Title	Abstract	Language	journal / book
n/a	L. Nattan-Larrier; P. Lepine	1927	Comparative study of the action on the trypanosoma of the serum of the mother and the one of the new-born child			Comptes Rendus Des Seances De La Societe De Biologie Et De Ses Filiales
n/a	M. H. Kolodny	1939	The transmission of immunity in experimental Trypanosomiasis (Trypanosoma cruzi) from mother rats to their offspring	Abstract : The author points out that there has been relatively little work concerning the transmission of active immunity against protozoan parasites. The work described in the present paper was designed to study the transmission of protective antibodies from mother rats actively immune to Trypanosoma cruzi to their offspring. The author gives the following summary of his work: - " Mother rats a…	English	American Journal of Hygiene
n/a	M. BORROTCHIN	1949	[Chagas cardiomyopathy disease in pregnancy; considerations on three cases].		Portuguese	Revista de ginecologia e d'obstetricia
n/a	A. Guzman; W. Leiva; R. Monreal; H. Schenone	1952	Fatal case of acute Chagas' disease in an infant / Caso agudo mortal de enfermedad de Chagas en un lactante.		Spanish	Boletin de informaciones parasitarias chilenas
n/a	C. Romaña; J. Vasvari; A. Eothe	1953	Apparent Case of Congenital Chagas's Disease.			An. Inst. Med. Regional
n/a	H. Werner	1954	Uber die Frage der placentaren Trypanosomen-Infektionen und Ubertragung von Trypanosomen und Antikörpern durch die Milch auf das Neugeborene		German	Zeitschrift für Tropenmedizin und Parasitologie
n/a	H. Werner	1955	Observations on the effects of trypanosomiasis on embryonal development in white mice and gold hamsters		German	Zeitschrift für Tropenmedizin und Parasitologie
n/a	E. NODAR; H. ROZADA; R. DEAGUSTINI	1956	[Chagas-Mazza disease (primary-secondary period) in a four-month-girl].		Spanish	Archivos de pediatria del Uruguay
n/a	J. E. Howard; C. Rios; I. Ebensperger; P. Olivos	1957	Congenital Chagas' disease.		Spanish	Boletín chileno de parasitología
n/a	A. Auchter De Manero	1958	Congenital Chagas' disease.		Spanish	Revista médica de Córdoba
n/a	E. Schilling; R. Gallegos; A. Gallo; M. Lolic; A. Atias; N. Naquira; R. Valenzuela	1961	[3 cases of congenital Chagas' disease].		Spanish	Revista chilena de pediatría
n/a	M. Rubio; R. Galecio; J. Howard	1961	[2 cases of congenital Chagas' disease].		Spanish	Boletín chileno de parasitología
n/a	A. Atias; C. Almonte	1962	Megaesophagus in an infant with probably congenital Chagas' disease.		Spanish	Boletín chileno de parasitología
n/a	M. Rubio; I. Ebensperger; J. Howard; F. Knierim; F. Naquira	1962	[Search for Chagas' disease in 100 mothers of premature infants, with the finding of a case of congenital Chagas' disease].		Spanish	Boletín chileno de parasitología
n/a	A. Atias; E. Schilling; N. Naquira; R. Valenzuela	1963	A case of congenital Changes' disease with fatal course.		Spanish	Boletín chileno de parasitología
n/a	A. Atias; E. Schilling; N. Naquira; R. Valenzuela	1963	A Case of Fatal Congenital Chagas's Disease.			Boletin Chileno de Parasitologia
n/a	A. L. Bittencourt	1963	Chagasic placentitis and congenital transmission of Chagas' disease.		Portuguese	Revista do Instituto de Medicina Tropical de São Paulo
n/a	A. Link; S. Topelberg; F. Baeza; E. Cassorla	1963	CONGENITAL CHAGAS' DISEASE IN AN INFANT / ENFERMEDAD DE CHAGAS CONGENITA EN UN LACTANTE		Spanish	Boletín chileno de parasitología
n/a	M. Rubio; J. Howard	1963	OBSERVATION OF TRYPANOSOMA CRUZI PARASITIZED GIANT CELLS IN CHILDREN WITH CONGENITAL CHAGAS' DISEASE / OBSERVACION DE CELULAS GIGANTES PARASITADAS POR TRYPANOSOMA CRUZI EN NI NOS CON ENFERMEDAD DE CHAGAS CONGENITA		Spanish	Biologica (Santiago, Chile)
	C. Martinez saenz	1964	A CASE OF PREGNANCY AT TERM IN A PATIENT WITH FULL AURICULOVENTRICULAR BLOCK CAUSED BY CHAPAS DISEASE OF THE HEART, TREATED WITH ELECTRONIC PACEMAKER. / UN CASO DE EMBARAZO A T'ERMINO EN PACIENTE CON BLOQUEO COMPLETO AUR'ICULO VENTRICULAR POR LESI'ON CHAG'ASICA DEL CORAZ'ON, TRATADO CON MARCAPASO ELECTR'ONICO	An obstetric case is brought for consideration, the occurrence of which until now we had no information about about her behaviour and adaptation to childbirth, given her The case is a case of an obstetrical case, the occurrence of which until now we had no information about her behaviour and adaptation to childbirth, given her peculiarities of acquired cardiopathy, mechanically corrected thanks t…	Spanish	Revista colombiana de obstetricia y ginecología
n/a	W. Apt	1964	CONGENITAL TRANSMISSION. PRESENT STATE OF THE PROBLEM. I. INTRODUCTION AND GENERALITIES.		Spanish	Boletín chileno de parasitología
n/a	W. Apt	1964	CONGENITAL TRANSMISSION.CURRENT STATUS OF THE PROBLEM.II. PROTOZOIASIS.		Spanish	Boletín chileno de parasitología
n/a	R. Bronstein; G. Celoria; N. Amerio; A. M. Niedfeld	1965	Congenital Chagas' disease. The 1st case in our environment		Spanish	Archivos argentinos de pediatría
	V. Amato Neto; J. E. Martins; L. de Oliveira; E. Tsuzuki	1965	Incidence of Chagas' disease in pregnant women in the Hospital das Clínicas de São Paulo	Using the complement fixation reaction for the diagnosis of Chagas disease, the Authors evaluated the incidence of chagasic infection among pregnant women at the Hospital das Clínicas in São Paulo. In relation to 750 pregnant women, it was found that 4.00% of the serum samples were positive, with 2.53% and 1.46% the rates of positive and doubtful results. In this group, 207 people, after speciali…	Portuguese	Revista do Instituto de Medicina Tropical de São Paulo
n/a	W. Apt	1965	Congenital transmission of Trypanosoma cruzi. I. Effect of thalidomide on T. cruzi infection in rats		Spanish	Biologica (Santiago, Chile)
n/a	B. Plainfosse; J. C. Hoeffel; L. Brumpt; J. C. Lange; P. Seringe	1966	A case of trypanosomiasis probably congenital in a 2-year-old child		French	La Presse médicale
n/a	F. C. Oliveira; E. Chapadeiro; M. T. Alonso; E. R. Lopes; F. E. Pereira	1966	Chagas disease and pregnancy. I. Incidence of trypanosomiasis and spontaneous abortion in pregnant women with chronic Chagas disease		Portuguese	Revista do Instituto de Medicina Tropical de São Paulo
n/a	A. L. Bittencourt	1967	Congenital transmission of Chagas's disease.	12 cases of congenital Chagas's disease seen personally at Salvador in Brazil are described and 20 cases recorded in the literature are reviewed. The mothers usually showed no symptoms of infection, but the babies often died in a few days or months or were born dead; 3 patients showed no symptoms. The placenta is usually heavily infected with leishmanial forms. The babies show hepatosplenomegaly,…	English	Gazeta Medica da Bahia
n/a	E. Chapadeiro; F. C. Oliveira; E. R. Lopes; M. T. Alonso; F. E. Pereira; A. P. Bonatelli; W. Hial	1967	Chagas' disease and pregnancy. IV. Incidence of infant mortality in children of chronic Chagas patients		Portuguese	Hospital
n/a	E. R. Lopes; E. Chapadeiro; F. C. Oliveira; M. T. Alonso; F. E. Pereira; W. Hial; H. O. Almeida	1967	Chagas' disease and pregnancy. V. Study of 50 placentas in chronic chagasic pregnancies		Portuguese	Revista do Instituto de Medicina Tropical de São Paulo
n/a	A. Szarfman; J. F. Yanovsky; M. Traverso	1968	1st case of congenital Chagas' disease diagnosed in the Municipal Children's Hospital of Buenos Aires city /Primer caso de Chagas congénito diagnosticado en vida en el Hospital de Niiños de la Municipalidad de la Ciudad de Buenos Aires		Spanish	Archivos argentinos de pediatría
n/a	J. Howard; M. Rubio	1968	Congenital Chagas' disease. I. Clinical and epidemiological study of 30 cases.		English	Boletín chileno de parasitología
n/a	M. Rubio	1968	Esophageal involvement in 2 cases of congenital Chagas' disease		Spanish	Boletín chileno de parasitología
n/a	M. Rubio; J. Howard	1968	Congenital Chagas' disease. II. Pathological findings in nine cases.	II. Details are given of the necropsy findings in 9 of the patients described in Part I of this paper. 8 had died in the acute stage of the disease between 16 hours and 120 days after birth. In 5 of these leishmanial parasites were found in various organs; they occurred in enlarged tissue cells often with a lobulated or apparently divided nucleus. In 2 patients, one of whom had died with an encep…	English	Boletín chileno de parasitología
	V. Amato Neto; J. E. Martins; L. de Oliveira; E. Tsuzuki	1968	Occurrence of Chagas' disease among mothers of premature infants, in the Hospital das Clínicas de São Paulo	Using the complement fixation reaction, the Authors evaluated the incidence of Chagas disease among mothers of premature children born at the Hospital das Clínicas in São Paulo, during a period of fourteen months. In all, 402 blood samples were obtained, and the aforementioned serological test revealed 7.21% and 2.48% of positive and doubtful results, respectively. Overall, 9.7% of the sera exami…	Portuguese	Revista do Instituto de Medicina Tropical de São Paulo
n/a	W. Apt; C. Náquira; A. Tejada; L. Strozzi	1968	Congenital transmission of Trypanosoma cruzi. II. In rats with acute and chronic infections		Spanish	Boletín chileno de parasitología
n/a	W. Apt; C. Náquira; L. Strozzi	1968	Congenital transmission of trypanosomiasis cruzi. 3. In mice with acute and chronic infection		Spanish	Boletín chileno de parasitología
n/a	A. L. Bittencourt; H. S. Barbosa	1969	The congenital transmission of Chagas' disease as a cause of abortion.	The case history of a female aged 26 years from Feira de Santana, Bahia, is presented. She had a positive complement-fixation test for Trypanosoma cruzi, and a negative xenodiagnosis; she delivered an oedematous macerated fetus of 300 g. The fetal skin contained leishmaniae, and many nests with a chronic inflammatory cell infiltrate were found in the ptacenta. As the authors point out, congenital…	English	Gazeta Medica da Bahia
	C. C. Lushbaugh; G. Humason; N. Gengozian	1969	Intra-uterine death from congenital Chagas' disease in laboratory-bred marmosets (Saguinus fuscicollis lagonotus).	no abstract	English	The American journal of tropical medicine and hygiene
n/a	J. Haddad; A. Raia	1969	Sexual changes after surgical treatment of congenital acquired megacolon		Portuguese	AMB; revista da Associação Médica Brasileira
n/a	M. Rubio; F. Donoso	1969	[Chagas' disease in children and its treatment with Bay 2502].		Spanish	Boletin chileno de parasitologia
	R. Disko; H. E. Krampitz	1969	Die retardierte Verlaufsform der experimentellen Infektion mit Trypanosoma cruzi (Stamm WBH) in laktierenden Mäusen	1. The effect of physiological reproductive state of the experimentale mice on the course of infection with the WBH-strain of Trypanosoma cruzi was investigated. 2. Mice infected during pregnancy develop a more severe parasitemia than the virgin controls of the same age. Although the parasite density in the peripheral blood before death is significantly higher, survival time is not affected. 3. A…	German	Zeitschrift fur Parasitenkunde (Berlin, Germany)
n/a	S. Stagno; R. Hurtado	1970	Trypanosoma cruzi: a new cause of congenital infection capable of inducing IgM antibody formation. (Preliminary report)		Spanish	Boletín chileno de parasitología
	A. E. Saleme; G. L. Yanicelli; L. A. Iñigo; S. M. Valperga; E. Alonso; A. Paz de Erimbaue; A. Moreno; A. C. Zerdan; J. Hatem; A. Garcia Toro	1971	Congenital Chagas-Mazza disease in Tucuman. Concerning 8 doubtful and 2 probable cases diagnosed in the Dept. of Pediatrics of the S. M. Institute of Maternity during the period October 1967--September 1968		Spanish	Archivos argentinos de pediatría
n/a	F. Nery-Guimarães	1971	Action of betamethasone in experimental Chagas' disease. IV. Aggravation of chronic infections and absence of possible congenital infections, and-or those transmitted through milk, in albino rats		Portuguese	Hospital
	G. A. Schmunis; S. M. Cappa; O. C. Traversa; J. F. Janovsky	1971	The effect of immuno-depression due to neonatal thymectomy on infections with Trypanosoma cruzi in mice.		English	Transactions of the Royal Society of Tropical Medicine and Hygiene
n/a	H. Werner; I. Egger	1971	Kongenitale Chagas--Einfluss einer Trypanosoma cruzi-Infektion auf die Embryonalentwicklung bei trächtigen Mäusen	Congenital Chagas disease in man and animals entailing abortion, premature delivery and deformation has been reported in the literature, although Trypanosoma cruzi is evidently not capable of penetrating the intact placental barrier between the maternal and fetal circulation. In the present study, the effect of T. cruzi infection on the fetal development of mice has been investigated after inocul…	German	Zeitschrift für Tropenmedizin und Parasitologie
n/a	R. Disko; H. E. Krampitz	1971	Das Auftreten von Trypanosoma cruzi in der Milch infizierter Mäuse	The appearance of blood and tissue parasites in mother's milk has been observed in protozoal and helminth infections. They may also occur in other secretory products of the host. The authors have studied the manner in which the suckling progeny of mothers infected with Trypanosoma cruzi may acquire the infection. 3-month-old mice of the NMRI strain during their first pregnancy were inoculated int…	German	Zeitschrift für Tropenmedizin und Parasitologie
n/a	S. Stagno; R. Hurtado	1971	Congenital Chagas' disease. Immunological and diagnostic study by means of immunofluorescence with anti-IgM		Spanish	Boletín chileno de parasitología
n/a	A. L. Bittencourt; H. S. Barbosa	1972	Importance of the study of the macerated fetus for the diagnosis of congenital Chagas' disease		Portuguese	Revista do Instituto de Medicina Tropical de São Paulo
	A. L. Bittencourt; H. S. Barbosa	1972	Incidence of congenital transmission of Chagas's disease in abortion material.	A total of 300 conceptuses weighing 400 g or less were examined serially to determine the incidence of congenital less, in order to determine the degree of incidence of congenital transmission of Chagas disease among abortions. Three cases of congenital infection were reported, with extensive inflammatory lesions and intense parasitism of the placentas. Although the fetuses were macerated, it was…	Portuguese	Rev ta Inst. Med. Trop, S. Paulo
	A. L. Bittencourt; H. S. Barbosa	1972	The importance of macerated foetus examination in the diagnosis of congenital Chagas's disease.	The authors call attention to the importance of the histological study of skeletal muscle, esophagus and heart of macerated stillbirths in the diagnosis of the congenital form of Chagas disease. tico of the congenital form of Chagas disease. They report 11 cases of infected stillbirths with maceration grades II and III. They found inflammatory infiltrate in all organs studied. In only one case, t…	Portuguese	Revista do Instituto de Medicina Tropical de Sao Paulo
	A. L. Bittencourt; H. S. Barbosa; T. Rocha; I. Sodré; A. Sodré	1972	INCIDÊNCIA DA TRANSMISSÃO CONGÊNITA DA DOENÇA DE CHAGAS EM PARTOS PREMATUROS NA MATERNIDADE TSYLLA BALBINO (SALVADOR, BAHIA)	The incidence of congenital transmission of Chagas disease in the 500 births If this transmission is considered only among Chagas' mothers, it rises to 10.5%. If we consider only Chagas mothers, the incidence rises to 10.5%. Sometimes, it was difficult to find leishmaniases placentas and fetal organs, even in the presence of extensive and intense inflammatory lesions. and intense inflammatory les…	Portuguese	Revista do Instituto de Medicina Tropical de São Paulo
n/a	C. Jannuzzi	1972	Clinical manifestations of fetal infections in the newborn infant. Infections due to protozoa		Italian	Minerva pediatrica
	M. A. Miles	1972	Trypanosoma cruzi--milk transmission of infection and immunity from mother to young.		English	Parasitology
n/a	W. Apt	1972	Congenital transmission of protozoan parasites		Spanish	Boletín de la Oficina Sanitaria Panamericana. Pan American Sanitary Bureau
n/a	A. Szarfman; J. Urman; A. Otalora; A. Larguia	1973	IMMUNOLOGICAL STUDIES AND CLINICAL SYMPTOMS IN 3 CASES OF CONGENITAL CHAGAS-DISEASE OBSERVED OUTSIDE AN ENDEMIC AREA			Medicina-Buenos Aires
	A. Szarfman; L. Otatti; G. A. Schmuñis; A. M. Vilches	1973	A simple method for the detection of human congenital Chagas' disease.	no abstract	English	The Journal of parasitology
	S. G. Andrade; A. C. L. Bittencourt; R. M. Figueira; M. L. Carvalho	1973	Estudo experimental de amostras do Trypanosoma cruzi isoladas de gestantes chagásicas	he present study may serve as a basis for comparative studies of congenital transmission of T. trachomatis isolated from areas in which the incidence of T. trachomatis is considered low or non-existent. The present study could be used as a basis for comparative studies, taking into account that, of five patients with Chagas' disease, there was congenital transmission of infection. It was found, h…	Portuguese	Universidade Federal de Goiás
	W. L. Tafuri; E. Reis Lopes; B. Nunan	1973	DOENÇA DE CHAGAS CONGÊNITA. ESTUDO CLíNICO-PATOLóGICO DE UM CASO COM SOBREVIDA DE SEIS MESES	A case of congenital Chagas disease is described in a six month old child, presenting from birth clinical signs of cardiopathy and esophagus disperistalsis. An electron microscope study of the sub epicardic ganglia and the Auerbach plexus of the esophagus was performed. Mild lesions but no decrease of the neural population were observed. It is suggested that changes in the autonomic nervous syste…	Portuguese	Revista do Instituto de Medicina Tropical de Sao Paulo
	A. L. Bittencourt; H. S. Barbosa; I. Santos; M. E. Ramos	1974	INCIDÊNCIA DE TRANSMISSÃO CONGÊNITA DA DOENÇA DE CHAGAS EM PARTOS A TERMO	An attempt was made to determine the incidence of congenital transmission of Chagas disease in 400 full-term deliveries. We carried out the Machado & Guerreiro xenodiagnosis in the newborns, anatomopathological examinations of the placentas Anatomopathological examinations of the placentas and necroscopy of the stillborns and neonates were performed. The incidence of maternal infection was 7.6%. …	Portuguese	Revista do Instituto de Medicina Tropical de São Paulo
n/a	A. Szarfman; P. M. Cossio; E. Kreutzer; L. Coarasa; R. P. Laguens; J. Urman; A. Segal; R. M. Arana	1974	IMMUNOLOGICAL AND IMMUNOPATHOLOGICAL STUDIES OF CONGENITAL CHAGAS-DISEASE			Medicina-Buenos Aires
n/a	A. L. Bittencourt	1975	The histological pictures of the skin in the congenital Chagas' disease	Inflammatory skin lesions in 18 congenital cases of Chagas' disease are referred to in this paper. The author found vasculitis and subepidermal granulomatous lesions in the dermis. In the subcutaneous tissue, there was a striking vasculitis with the presence of inflammatory infiltrate between the fat cells. Parasites free in the tissue or within histiocytes were observed in 15 cases. The vasculit…	Portuguese	Revista do Instituto de Medicina Tropical de Sao Paulo
	A. L. Bittencourt; M. Sadigursky; H. S. Barbosa	1975	DOENCA DE CHAGAS CONGENITA. ESTUDO DE 29 CASOS	The casuistry presented includes miscarriages, stillbirths, newborn deaths and 2 deceased infants aged 2 and 5 months, respectively. All cases had necroscopic examination. In 24 of them, the placentas were also examined. In almost all cases, there was evidence of an inflammatory process in various organs, consisting of an infiltrate of mononuclear cells and, less frequently, of polymorphonuclear …	Portuguese	Revista do Instituto de Medicina Tropical de Sao Paulo
n/a	A. M. J. Lisboa	1975	Congenital Chagas' disease		Portuguese	Jornal de Pediatria
n/a	A. Szarfman; J. Urman; A. Otalora; A. Larguia; J. F. Yanovsky	1975	Specific agglutinins and immunoglobulin levels in congenital Chagas infection.		English	Medicina
n/a	A. Szarfman; P. M. Cossio; R. M. Arana; J. Urman; E. Kreutzer; R. P. Laguens; A. Segal; L. Coarasa	1975	IMMUNOLOGICAL AND IMMUNOPATHOLOGIC STUDIES IN CONGENITAL CHAGAS-DISEASE	Six children with congenital Chagas' infection were studied. Four of the six children died; the main cause of death was encephalitis in two cases, cardiac involvement with heart failure and pulmonary hyperinfection in one case, and pulmonary hyperinfection in the remaining child. Three cases were positive for IgM circulating antibodies, which reacted in the indirect immunofluorescence technique w…		Clinical Immunology and Immunopathology
n/a	E. O. C. De Araujo; B. Lema; Z. Millan Ford; M. C. Nielsen	1975	Congenital Chagas disease		Spanish	Obstetricia y Ginecologia Latino-Americanas
n/a	G. L. Shaw; D. Quadagno	1975	Trypanosoma lewisi and T. cruzi: effect of infection on gestation in the rat	Termination of pregnancy occurred in the rat after infection with Trypanosoma lewisi early in gestation. Rats were inoculated on day 2 of pregnancy, and the uteri were excised and examined on days 10 and 14 of gestation. There were no detectable differences in size in the fetuses of infected and control females at day 10, but by day 14, young of infected females were being reabsorbed, and their w…	English	Experimental Parasitology
n/a	J. De Lautrec Ch.; F. Souza Martinez; C. A. Marchese; R. A. Votta	1975	Investigation of newborns of mothers serologically positive for Chagas disease / ESTUDIO DE RECIEN NACIDOS HIJOS DE MADRES CHAGASICAS	114 newborns of mothers with immunologic reactions positive for Chagas disease were studied in the Argerich Hospital Maternity, between March of 1973 to December of 1974. A multimethodological study (maternal serology, amniotic fluid study, unilateral cord serology and xenodiagnosis) detected two congenital Chagas cases, whose clinical histories are presented in this work.	Spanish	Obstetricia y Ginecologia Latino-Americanas
	M. A. Miles; C. Castro; V. Macedo; C. C. Draper	1975	Letter: Trypanosoma cruzi--prenatal transfer of maternal antibody in man.	no abstract	English	Transactions of the Royal Society of Tropical Medicine and Hygiene
n/a	A. Canese; J. Canese; H. De De Vargas	1976	Indirect immunofluorescence with total antiimmunoglobulin conjugate in toxoplasmosis and Chagas disease in 50 mothers of the San Lorenzo district, Paraguay		Spanish	Revista Paraguaya de Microbiologia
	A. L. Bittencourt	1976	Congenital Chagas disease	Trypanosoma cruzi (in Brazil, in 1968, about 4.5 million individuals were infected) is transmitted by vectors belonging to the family Reduviidae, subfamily Triatominae (assassin bug), which are hematophagous. Infection occurs when an infected bug simultaneously sucks blood from vertebrates, and defecates. The excreta containing trypomastigotes may then contaminate the site of the bite or intact m…	English	American Journal of Diseases of Children
n/a	A. P. Barousse; M. O. Eposto; S. Mandel; D. A. Manigot	1976	SEROLOGICAL DEVELOPMENT OF NEWBORN FROM MOTHERS WITH CHAGAS-DISEASE IN NON-ENDEMIC AREAS			Medicina-Buenos Aires
n/a	D. Grill; M. Elizari; A. Szarfman; J. Urman; G. A. Schmunis	1976	ANTI-TRYPANASOMA-CRUZI ANTIBODIES IN NORMAL NEONATES OF INFECTED MOTHERS		Spanish	Medicina-Buenos Aires
	E. A. De Castilho; G. R. Da Silva	1976	Maternal Chagas' infection and prematurity	A case control epidemiologic study was made of 249 premature live births with unknown cause of prematurity and an equal number of mature infants matched by sex and birth order of the infant and age of the mother. No association was found between prematurity and maternal Chagas' infection. Comments are made about methodological aspects.	English	Revista do Instituto de Medicina Tropical de Sao Paulo
n/a	J. Gillet; F. Herman	1976	Absence of transplacental passage in congenital Trypanosoma equiperdum trypanosomiasis in mice. Comparison with the results obtained in congenital Plasmodium berghei berghei malaria in the same animal	Transplacental passage of T. equiperdum in mice was not observed. The results obtained during this study of experimental congenital trypanosomiasis are compared with the conclusions of an investigation by the same authors on experimental malaria in mice. (P.b. berghei). The rarety of the transmission 'in utero' of these two parasites may be explained by different mechanisms.	French	Annales de la Societe Belge de Medecine Tropicale
n/a	E. R. Lopes; E. Chapadeiro; M. B. R. Da Cunha; M. A. Fonseca	1977	Congenital Chagas disease in the Triangulo Mineiro (State of Minas Gerais, Brasil)	The first case of congenital transplacental transmission of Chagas Disease in Triangulo Mineiro, Minas Gerais, Brasil observed in a pregnant woman who had miscarried in the 5 month is reported.	Portuguese	Revista do Instituto de Medicina Tropical de Sao Paulo
n/a	G. A. Schmuñis; A. Szarfman	1977	Congenital Chagas' disease		Spanish	Medicina
n/a	J. Couvreur; G. Desmonts	1977	[Parasitic pathology of the fetus].	The most frequent parasitic fetal disease of the fetus is congenital toxoplasmosis. It may occur when a non immunised woman is contaminated during pregnancy. It varies in severity, major forms being less common: nine times out of ten, neonatal infection is subclinical and therefore unnoticed, except if it is routinely looked for at birth when the mother has been exposed to the risk. On the whole,…	French	La Revue du praticien
n/a	J. R. Macea; C. A. C. Lima; H. Muller	1977	Chagasic placentitis	Case report of abortion during the fifth month of pregnancy. The placenta showed changes caused by Trypanosoma cruzi, and the patient was subsequently found to have a positive Guerreiro-Machado reaction. The rarity of this condition causing abortion is reflected in the scarce literature to be found on this association. A few cases of premature delivery and of term babies infected by this protozoo…	Portuguese	Jornal Brasileiro de Ginecologia
	V. Amato Neto; J. R. T. Rojas; M. E. Camargo; L. J. d. Silva	1977	Estudo baseado na pesquisa de anticorpos IgM antitripanossoma no soro, destinado a avaliar a transmissão congênita da doença de Chagas, em hospital previdenciário da cidade de São Paulo	The authors conducted an investigation of the ocurrence of congenital transmission of Chagas' disease in a hospital for civil servants in the city of São Paulo. Four hundred ninety-two pregnant women were questioned on the possibility of having been infected by Trypanosoma cruzi. Twenty-two ofthem were considered by various criteria, as possibily infected. At the time of birth, cord blood was col…	Portuguese	Revista da Sociedade Brasileira de Medicina Tropical
n/a	A. P. Barousse; M. O. Eposto; S. Mandel; F. S. Martínez	1978	Congenital Chagas' disease in a non-endemic area /Enfermedad de Chagas congénita en área no endémica		Spanish	Medicina
	M. A. Delgado; C. A. Santos-Buch	1978	Transplacental transmission and fetal parasitosis of Trypanosoma cruzi in outbred white Swiss mice	Two strains of Trypanosoma cruzi, isolated from humans and assayed for their biological capacity to kill outbred white Swiss mice (HaM/CR-CD) following reticuloendothelial stem blockade with thorium dioxide, were used in these experiments: the Maria Cristina strain, which killed all blocked mice at a rate following a rectangular dose-response curve, and the Jose Cardoso strain, which did not kill…	English	American Journal of Tropical Medicine and Hygiene
	R. Hoff; K. E. Mott; M. L. Milanesi; A. L. Bittencourt; H. S. Barbosa	1978	Congenital Chagas's disease in an urban population: investigation of infected twins	In the Nordeste de Amaralina suburb of Salvador, Bahia, Brazil, 47 of 285 pregnant women surveyed had complement fixing antibodies to Trypanosoma cruzi. At delivery T. cruzi was detected in one of 17 placentas from the sero-positive women. The offspring of this case were premature twins and T. cruzi was detected in the peripheral blood of each before death. At autopsy the gastro-intestinal tract …	English	Transactions of the Royal Society of Tropical Medicine and Hygiene
n/a	J. H. Canese Krivoshein	1979	Immunodiagnosis of congenital Chagas' disease		Spanish	Revista Paraguaya de Microbiologia
n/a	M. C. Reinhardt	1979	Effects of parasitic infections in pregnant women.	This review focuses on the parasitic diseases which occur frequently in the tropics and which affect pregnant women. Clinical disease of the mother during pregnancy, vertical transmission of parasites and transplacental passage of soluble parasitic antigens are discussed in relation to their immunopathological significance for the fetus. The incidences of congenital malaria, African trypanosomias…	English	Ciba Foundation symposium
n/a	P. R. Moya; L. Villagra; J. Risco	1979	Congenital Chagas disease: anatomopathological findings in the placenta and umbilical cord / Enfermedad de Chagas congénita: hallazgos anatomopatológicos en placenta y cordón umbilical		Spanish	Revista de la Facultad de Ciencias Médicas de Córdoba
n/a	P. Storni; F. L. Bolsi	1979	Embarazo y parasitismo por Trypanosoma cruzi [Pregnancy and Trypanosoma cruzi parasitism]		Spanish	Medicina (B Aires)
n/a	R. W. Depaolasso; B. Basso	1979	BLOOD CULTURES IN CONGENITAL CHAGAS-MAZZAS DISEASE	n/a	Spanish	Prensa médica argentina
n/a	C. Guilleron; C. Picon; J. Gaona; A. Carabajal; Z. M. Yunes	1980	CONGENITAL CHAGAS-DISEASE IN ENDEMIC AREA		Spanish	Medicina-Buenos Aires
	F. Kierszenbaum	1980	Protection of Congenitally Athymic Mice against Trypanosoma cruzi Infection by Passive Antibody Transfer	no abstract	English	The Journal of parasitology
	M. C. Reinhardt	1980	Malaria, trypanosomiasis and Chagas' disease in pregnancy	Malaria and trypanosoma infections during pregnancy are serious health hazards for the mother and the foetus. In regions where malaria is endemic antimalarial prophylaxis should be given to all pregnant women in order to protect the mother from the disease itself as well as from its consequences: anaemia and increased susceptibility to secondary infections. This simple public health measure would…	English	Journal of Tropical Pediatrics
n/a	P. Cabeza Meckert; G. J. Chambo; R. P. Laguens	1980	Congenital disease secondary to the chronic infection of mice with Trypanosoma cruzi. Experimental model of congenital Chagas disease		Spanish	Medicina
n/a	R. W. D. Cunio; J. A. Olmos; G. Mercau; R. L. Blanca; D. F. D. Marteau; M. I. Ontivero; M. V. D. Budeguer	1980	EXPERIMENTAL CONGENITAL CHAGAS-DISEASE	Two-month-old female C3H/S mice were inoculated intraperitoneally with 6000 Trypanosoma cruzi Tulahuen strain and 3 months later they were mated. The mothers and the infected foetuses and young mice showed the usual histological changes. In infected offspring transplacental passage was demonstrated by amastigotes in skeletal muscles.	Spanish	Medicina-Buenos Aires
n/a	R. W. de Cunio; J. A. Olmos; T. N. de Mercau; R. L. Blanca; D. F. de Marteau; M. I. Ontivero; M. V. de Budeguer	1980	Experimental congenital Chagas-Mazza disease / Chagas-Mazza congénito experimental		Spanish	Medicina
	A. L. Bittencourt; L. A. Rodrigues de Freitas; M. O. Galvao de Araujo; K. Jacomo	1981	Pneumonitis in congenital Chagas' disease. A study of ten cases	Ten cases of pneumonitis in congenital Chagas' disease are described. Amastigotes were found in the lungs in seven cases, and in two of these cases parasitized cells were seen in the alveolar lumen. In five cases parasites were found both in the lungs and in the amniotic epithelium of the extraplacental membranes and umbilical cord. The authors conclude that infection of the amniotic epithelium o…	English	American Journal of Tropical Medicine and Hygiene
	D. A. Mello; M. M. Borges	1981	Neonatal transmission of T. cruzi in Calomys callosus (Rodentia)		English	Transactions of the Royal Society of Tropical Medicine and Hygiene
n/a	E. Azogue; C. La Fuente; C. Darras	1981	Transmicion congenita de la enfermedad de chagas en Santa Cruz-Bolivia I-epidemiologia	En 329 recien nacidos examinados mediante el metodo de short y/o histopatologia de placenta se encontro 8 por ciento de positividad (T cruzi) para la transmision congenita de la enfermedad de chagas en nuestro medio. Los recien nacidos fueron divididos en dos grupos: 1er grupo comprendia a los recien nacidos con un peso menor o igual a 2000 grs (seleccion) y el otro de mas de 2000 grs (control). …	Spanish	Bol. inf. CENETROP
n/a	E. M. Diniz; M. Camargo; F. A. Vaz	1981	Doenca de Chagas congenita - relato de um caso com sobrevida de 4 meses	Os autores apresentam um caso de doenca de Chagas congenita com sobrevida de 4 meses.Varios testes destinados ao diagnostico sorologico sao discutidos, bem como o acompanhamento evolutivo da crianca do ponto de vista sorologico. Os autores observaram que o teste laboratorial mais fidedigno para o diagnostico da doenca de Chagas congenita foi a pesquisa microscopica direta do T. cruzi no sangue pe…	Portuguese	Pediatria (Säo Paulo)
n/a	H. d. O. Almeida; A. C. Oliveira; F. C. Oliveira; V. P. Teixeira	1981	Flebite umbilical em caso de doenca de Chagas congenita	Os autores relatam um caso de transmissao congenita de doenca de Chagas na regiao do Triangulo Mineiro, observado em natimorto com 8 meses de vida intra-uterina. A placenta apresentava raros amastigotas e intensa endarterite. Junto a insercao placentaria, apresentava flebite acentuada com intenso parasitismo da parede venosa	Portuguese	Rev. goiana med
n/a	M. F. Barda; W. B. Carvalho; M. F. Carvalho; C. L. Pereira	1981	Evolucao clinico-radiologica de uma crianca com doenca de Chagas aguda	Os autores apresentam aspectos clinico-radiologicos em uma crianca com pneumopatia grave, na qual foi diagnosticada Doenca de Chagas aguda". A crianca evolui clinica e radiologicamente bem. O caso mostra que devemos investigar melhor a correlacao entre doenca de Chagas e pneumopatia"	Portuguese	Rev. imagem
n/a	P.-O. Pehrson; M. Wahlgren; E. Bengtsson	1981	Asymptomatic congenital Chagas' disease in a 5-year-old child	A case of asymptomatic Chagas' disease in a 5-year-old boy is described. The boy was born in Romania in 1975 and had never visited an area where Chagas' disease is endemic. It is important bear in mind the possibility of transplacental transmission, in view of the increasing number of immigrants and refugees coming from South and Central America	English	Scandinavian Journal of Infectious Diseases
	R. Almuna; E. Salgado; H. Reyes; B. Gottlieb; M. Capetillo	1981	Enfermedad de Chagas y embarazo. Revision a proposito de un caso clinico. Tratamiento / Chagas disease and pregnancy. Review apropos of a clinical case. Treatment	Se presenta el caso clinico de una paciente con mayores antecedentes obstetricos, embarazo del 3er. trimestre, enfermedad de Chagas, que cursa con sintomas de parto prematuro y compromiso de la unidad fetoplacentaria y que fue tratada con benzonidazol. Se describe su evolucion y se hacen comentarios en relacion a los efectos de la droga y la falta de informacion para su uso en la lactancia.Se lla…	Spanish	Rev. chil. obstet. ginecol
	M. Eberhard; A. D'Alessandro	1982	Congenital Trypanosoma cruzi infection in a laboratory-born squirrel monkey, Saimiri sciureus	A Colombian phenotype, laboratory-born squirrel monkey, Saimiri sciureus, was found to be congenitally infected with biologically proven Trypanosoma cruzi. The parasite was observed in blood smears and by xenodiagnoses of the mother and the offspring, and the isolates produced infection in mice and amastigotes in VERO tissue culture cells. The finding was accidental; both animals were healthy. Ti…	English	American Journal of Tropical Medicine and Hygiene
n/a	M. Lorca; E. Thiermann	1982	Diagnostic value of indirect immunofluorescence with anti-IgM for Chagas' disease in adults and newborn infants / Valor diagnóstico de la inmunofluorescencia indirecta con anti-IgM para enfermedad de Chagas, en adultos y recién nacidos.		Spanish	Revista chilena de pediatría
n/a	M. Morales; A. Atias; P. Munoz; M. Barria	1982	El compromiso ocular en la enfermedad de Chagas congenita /Ocular Involvemeat in Congenital Chagas' Disease Ocular	Se relatan los hallazgos fondoscopicos en 9 de 11 pacientes tratados por enfermedad de Chagas congenita, entre los anos 1968 y 1978. La complicacion ocular parece ser frecuente. Las alteraciones son inespecificas. Las estructuras comprometidas son coroide, retina, nervio optico y vitreo posterior. La respuesta al tratamiento es favorable, no parece haber relacion entre la gravedad de la enfermeda…	Spanish	Arch. chil. oftalmol
	P. Munoz; M. Lorca; E. Thiermann; B. Astorga; A. Atias; S. Pino	1982	Transmision congenita del Trypanossoma cruzy: investigacion en la maternidad del Hospital San Juan de Dios, de Santiago / Congenital transmission of Trypanosoma cruzi: research at the maternity unit of the San Juan de Dios Hospital in Santiago	Se estudiaran 402 muestras de sangre de cordon tomadas al azar, en la Maternidad del Hospital San Juan de Dios de Santiago, mediante la reaccion de inmunofluorescente indireta con anti-IgG para enfermedad de Chagas (RIFI-IgG). Se obtuvieran ll resultados positivos (2,74%). De estos once recien nacidos sometidos a estudio, en dos se pesquisaron trypomastigotos circulantes (por examen microscopico …	Spanish	Rev. chil. pediatr
	P. O. Pehrson; M. Wahlgren; E. Bengtsson	1982	Intracranial calcifications probably due to congenital Chagas' disease	A case of congenital Chagas' disease in which intracranial calcifications were observed on examination at the age of 5 months is described.	English	American Journal of Tropical Medicine and Hygiene
n/a	P. Tello; P. Fernández; L. Sandoval; G. Ampuero; T. Pizarro; H. Schenone	1982	[Incidence of Trypanosoma cruzi infection in mothers and sons in a section of the northern area of Santiago].	Chagas Disease; Chile; Female; Hemagglutination Tests; Humans; Infant; Newborn; Pregnancy; Pregnancy Complications; Infectious; congenital; epidemiology	Spanish	Boletin chileno de parasitologia
	S. G. Andrade	1982	The influence of the strain of Trypanosoma cruzi in placental infections in mice.	Pregnant female mice were infected with Trypanosoma cruzi strains which differed according to several parameters and were classified as three different types. Mice were killed during either the acute or the chronic phase of infection. Animals' tissues and foetuses together with the placentas, were studied histopathologically. Clear cut differences were noted in the incidence of placental parasiti…	English	Transactions of the Royal Society of Tropical Medicine and Hygiene
	Y. W. Loke	1982	Transmission of parasites across the placenta.	This chapter discusses the problem of intra-uterine infections from the wider context of the fetal–maternal interaction as a whole. Maternal infections can be harmful to the fetus without the actual transmission of the pathogenic organisms. Clinical disease in the fetus resulting from intra-uterine infection is easily recognizable, but there may be less obvious manifestations. Early contact with …	English	Advances in parasitology
n/a	A. Terragna; C. Jannuzzi	1983	Etiological and diagnostic elements of prenatal and perinatal protozoal infections		Italian	Giornale di Malattie Infettive e Parassitarie
n/a	C. Jannuzzi; A. Terragna	1983	Clinical and therapeutical aspects of prenatal and perinatal protozoal infections		Italian	Giornale di Malattie Infettive e Parassitarie
n/a	F. Platero; C. Flores; M. C. Contreras del	1983	Chagas' disease in Chile. Urban sections. V. Frequency of Trypanosoma cruzi infection in blood donors and in mothers and babies at the Hospital of Iquique (I region, 1982-1983)		Spanish	Boletin Chileno de Parasitologia
n/a	G. O. Vieira; J. Maguire; A. C. L. Bittencourt; J. A. Fontes	1983	Doenca de Chagas congenita. Apresentacao de um caso com paralisia cerebral	E apresentado um caso de doenca de Chagas congenita agudo, com predominante envolvimento do sistema nervoso central, que evoluiu em poucos meses para um quadro de paralisia cerebral. Nesta crianca, foram realizados varios testes sorologicos de imunofluorescencia IgM anti-T. cruzi que foram negativos. Tratamento com nifurtimox levou a remissao do quadro clinico e a netou-se novo tratamento com ben…	Portuguese	Rev. Inst. Med. Trop. Säo Paulo
	H. Feilij; L. Muller; S. M. Gonzalez Cappa	1983	Direct micromethod for diagnosis of acute and congenital Chagas' disease	A microhematocrit concentration method (MH) for immediate diagnosis of Chagas' disease during the acute stage or in congenital cases was standardized. Parasitemia as low as 1,000 parasites per ml was detected, after centrifugation of six 50-μl capillary tubes, by 10-min microscopic observation of each buffy coat spread between slide and cover glass. Operator's time was reduced by at least one-thi…	English	Journal of Clinical Microbiology
	I. M. Hernandez-Matheson; R. F. Frankowski; B. Held	1983	Foeto-maternal morbidity in the presence of antibodies to Trypanosoma cruzi.	Pregnancy outcome and maternal morbidity were analysed in 302 pregnant women with positive Machado-Guerreiro Complement Fixation Test (MGCFT) for antibodies to Trypanosoma cruzi and 302 women with a negative MGCFT resident of Córdoba, Argentina. A comparison of positive and negative cases was employed to investigate the association between MGCFT reaction and pregnancy outcome assessed from aborti…	English	Transactions of the Royal Society of Tropical Medicine and Hygiene
n/a	J. Mendoza; E. Longa; M. C. Contreras del	1983	Chagas' disease in Chile. Urban sections. III. Frequency of chagasic infection in mothers and newborns from the hospital of Copiapo (III Region, Chile)		Spanish	Boletin Chileno de Parasitologia
	M. d. D. Medina-Lopes	1983	Transmissão materno-infantil da doença de Chagas	O objetivo desta tese é estudar a transmissão materno-infantil da Doença de Chagas no Distrito Federal. O trabalho foi dividido em duas partes: A-Estudo clínico epidemiológico e B-Estudo experimental. A- O estudo clíníco epidemiológico, realizado no Hospital Regional da Asa Sul, constou de: a) inquérito sorolóqico, b) exame de mulheres chagásicas, c) exame de crianças de mães chagásicas, d) exame…	Portuguese
n/a	M. E. Weinborn; R. Beltrán; M. C. Contreras; P. Salinas; L. Sandoval; E. Torres; M. Besio; M. Millán; M. Robledo; L. Halim	1983	Chagas' disease in Chile. Urban Sectors. IV--Frequency of Chagas' infection in blood donors and in mothers and newborn infants under care at the Arica Hospital (Region I, 1982-1983)		Spanish	Boletin chileno de parasitologia
	A. C. L. Bittencourt	1984	Doenças de Chagas congênita na Bahia	Estudados os aspectos clinicopatológicos de 33 casos de doença de Chagas congênita, os seguintes achados foram considerados, como peculiares, a esta forma da doença: 1. Presença de células gigantes parasitadas com núcleos volumosos e hipercromáticos e associadas a um parasitismo predominante do sistema macrofágico; 2. Pneumonite, associada em quase todos os casos a parasitismo do epitélio amnióti…	Portuguese	Rev. baiana saúde pública
	A. L. Bittencourt	1984	Actual aspects and epidemiological significance of congenital transmission of Chagas' disease	An account is given of congenital transmission of Trypanosoma cruzi infection with reference to pathology, geographical differences in the frequency of congenital transmission, diagnosis and prevention.	English	Memórias do Instituto Oswaldo Cruz
n/a	A. L. Bittencourt; G. O. Vieira; H. C. Tavares	1984	Esophageal involvement in congenital Chagas' disease. Report of a case with megaesophagus	A full-term infant developed dysphagia, vomiting, and regurgitation immediately after birth. On examination at 5 months of age, he was malnourished and had radiographically proven megaesophagus. On direct examination his blood was positive for Trypanosoma cruzi. Additionally an enzyme immunoassay for T. cruzi IgM antibodies was positive. He underwent corrective surgery for the megaesophagus but d…	English	American Journal of Tropical Medicine and Hygiene
n/a	A. T. Tresoldi; V. M. S. Belangero; P. E. Silva; A. Aranha Netto; M. C. Marques; M. A. Mezzacappa; A. M. Altemani	1984	Doenca de Chagas congenita: reagudizacao pela corticoterapia	Os autores apresentam um caso de doenca de Chagas congenita, diagnosticado aos cinco meses de vida, de maneira casual, quando foi internado por fratura de cranio. Apresentam os achados clinicos-patologicos e justificam a disseminacao intensa e aguda da doenca pela corticoterapia a qual o paciente foi submetido	Portuguese	Pediatria (Säo Paulo)
n/a	E. G. D. De Toranzo; M. Masana; J. A. Castro	1984	Administration of benznidazole, a chemotherapeutic agent against Chagas' disease, to pregnant rats. Covalent binding of reactive metabolites to fetal and maternal proteins	Benznidazole (Bz) (N-benzyl-2-nitro-1-imidazole acetamide) is one of the drugs used in the chemotherapy of Chagas' disease though there is scarce data at present about its toxicological properties. The aim of this study was to obtain some very preliminary information about the potential risks for the fetuses when Bz is administered to pregnant women. With that purpose, 14C-Bz was orally administe…	English	Archives Internationales de Pharmacodynamie et de Therapie
n/a	E. Villablanca; L. Osorio; P. Salinas	1984	Chagas' disease in Chile. Urban sections. VII. Frequency of Chagasic infection in blood donors and mothers and newborns from the cities of San Felipe and Los Andes. V Region, 1983-1984		Spanish	Boletin Chileno de Parasitologia
	M. d. D. S. B. Nascimento; J. d. M. Bezerra; M. S. Pereira; W. Barbosa	1984	Doença de Chagas Congênita em Goiânia-Go, Brasil	Trata-se de relato de caso de Doença de Chagas congênita constatado em criança de 4 meses de idade, sexo masculino, procedente de Goiânia-Go, nascimento - parto prematuro que evoluiu para o óbito, tendo sido esclarecido o diagnóstico através de dados de necrópsia	Portuguese	Rev. patol. trop
n/a	M. Valenzuela; M. E. Pinto; C. M. Del Contreras	1984	Chagas' disease in Chile. Urban sections. VIII. Frequency of Trypanosoma cruzi infection in blood donors and in mothers and newborns from the cities of Rancagua, San Fernando and Santa Cruz. VI Region, 1983-1984		Spanish	Boletin Chileno de Parasitologia
n/a	P. R. Moya; A. P. Barousse	1984	Enfermedad de Chagas congénita	Refiere estudios realizados por investigadores argentinos sobre Chagas congénito en modelos experimentales animales (sobre pasaje transplacentario del Trypanosoma cruzi, lesiones placentarias, actividad enzimática), y en humanos (en embarazadas y sus hijos): estudios enzimáticos e inmunológicos (infección por endocitosis, procesos de inestabilización inducidos por T. cruzi en su interacción con m…	Spanish
n/a	P. Storni; E. Bakos; A. Bustamante; J. A. Vanioff	1984	Un caso de infeccion chagasica producida por una cepa atipica de Trypanosoma cruzi en un recien nacido	El proposito de esta comunicacion es informar respecto del comportamiento antigenico de una cepa de Trypanosoma cruzi, aislada de una nina recien nacida procedente de Quitilipi, Provincia del Chaco.Se desconoce si el caso corresponde a una infeccion connatal o postnatal. Frente a una intensa y prolongada parasitemia no se pudo comprobar con las reacciones serologicas clasicas (HAI, IFI, AD y AD-2…	Spanish	Medicina [B.Aires]
n/a	S. Castillo; C. Mardones; G. Hormazabal	1984	Chagas' disease in Chile. Urban sections. VI. Frequency of chagasic infection in blood donors and in mothers and newborns from the cities of Antofagasta and Calama. II region (1983-1984)		Spanish	Boletin Chileno de Parasitologia
	W. L. Tafuri; A. Rocha; E. R. Lopes; J. Gomes; J. R. Mineo	1984	Placentite chagásica apresentação de um caso com estudo à microscopia óptica e eletrônica	In a new case of chagasic placentitis in the Triângulo Mineiro, we have observed, through optical microscopy, the parasitism of miocytes of the vascular walls, a fact that was no previously described in literature. The electron microscopic study revealed: HI plentiful amastigotes of Trypanosoma cruzl in Hofbauer cells; (2) fibroblastic and collagen proliferation on the walls of small arteries and…	Portuguese	Revista do Instituto de Medicina Tropical de São Paulo
	A. Atías; M. Morales; P. Muñoz; M. Barría	1985	Ocular involvement in congenital Chagas' disease	Ocular involvement was demonstrated in 9 out of 11 cases of Congenital Chagas' Disease. The following changes ocurred at the posterior pole of the eye: Papilar edema, small retinal hemorrhages, chorioretinitis of variable aspects, macular involvement and preretinal vitreous opacities. The lesions appeared isolated or in combination. Postmortem examination in one child revealed a lymphoplasmocytic…	Spanish	Revista chilena de pediatría
	A. Atías; M. Moreles; P. Muñoz; M. Barria	1985	El compromiso ocular en la enfermedad de Chagas congénita	En 9 de 11 casos de enfermedad de Chagas congénita, se comprobó compromiso ocular. Las alteraciones fueron siempre del polo posterior del ojo: edema de la papila, pequeñas hemorragias retinales, coriorretinitis de aspecto variable, compromiso macular y opacidades vítreas prerretinales. Estas lesiones se presentaron aisladamente o combinándose en forma variable. El estudio histopatológico de uno d…	Spanish	Rev. chil. pediatr
n/a	A. L. Bittencourt	1985	Congenital Chagas disease as a public health problem		Portuguese	Annales de la Société belge de médecine tropicale
n/a	A. L. Bittencourt	1985	Doença de Chagas congênita como un problema de saúde pública	This article reflects the experience gained in Bahia (Brazil) with congenital Chagas disease. The particular aspects of this clinical form are reviewed. The author insists on the necessity of an early diagnosis of which the means are listed	Portuguese	Ann. Soc. belge Méd. trop
	A. L. Bittencourt; E. Mota; M. Povoa	1985	Isoenzyme characterization of Trypanosoma cruzi from congenital cases of Chagas' disease	The isoenzyme profiles of a group of five Trypanosoma cruzi stocks obtained from congenital cases and of a second group of seven stocks obtained from chagasic mothers who did not transmit their infection congenitally were studied by electrophoresis of nine enzymes. All the mothers became infected in Bahia State (Brazil). With the exception of a triple 'heterozygous' GPI pattern, all T. cruzi stoc…	English	Annals of Tropical Medicine and Parasitology
	A. L. Bittencourt; E. Mota; R. R. Filho	1985	Incidence of congenital Chagas' disease in Bahia, Brazil	no abstract	English	Journal of Tropical Pediatrics
n/a	C. Atala; M. C. Contreras; C. Arias; T. Millán; R. Suazo; A. Araya; N. Bascuñán; H. Schenone	1985	Chagas' disease in Chile. Urban sectors. XIV. Frequency of Chagas' infection in mothers and newborn infants of the Western area of the Metropolitan area of Santiago, 1985		Spanish	Boletin chileno de parasitologia
n/a	C. M. Del Contreras; J. De La Rivera; L. Sandoval	1985	Chagas' disease in Chile. Urban sections. X. Frequency of chagasic infection in blood donors and in mothers and newborns from the cities of La Serena, Ovalle and Illapel. IV Region, 1983-1985		Spanish	Boletin Chileno de Parasitologia
n/a	D. Chao; D. G. Dusanic	1985	Trypanosoma cruzi: isolation and characterization of two clones derived from neonatal mice.	The Tulahuen strain of Trypanosoma cruzi was cloned in 15 C3H/Anf neonatal mice. Ten of these 15 neonates became parasitemic before the 12th day and died before the 19th day after the inoculation of a single bloodstream trypomastigote. Two clones were selected and maintained, while the other isolates which did not grow in a liquid metacyclic stage culture (LMC) medium were eventually discarded. T…	English	Proceedings of the National Science Council, Republic of China. Part B, Life sciences
	E. Azogue; C. La Fuente; C. Darras	1985	Congenital Chagas' disease in Bolivia: epidemiological aspects and pathological findings.	In 329 newborns examined by the method of Strout and/or histopathological sections of the placenta, Trypanosoma cruzi was observed in 25 cases. The serological prevalence of Chagas' disease in mothers was 51%. A greater risk of congenital transmission was observed in newborns ranging between 1,001 and 2,500 g (21%), compared to 2% in newborns weighing more than 2,500 g. Congenital transmission oc…	English	Transactions of the Royal Society of Tropical Medicine and Hygiene
n/a	E. Azogue; E. Van Marck	1985	Modelo experimental de la transmisión congénita de la enfermedad de Chagas en ratones NMRI (fase aguda)	Es estudiada la transmisión congénita del T. cruzi en ratones de la cepa NMRI. La infección aguda fue producida por inoculación de formas tripomastigotes de T. cruzi de la cepa Tulahuen, en dos diferentes fase de la gestación (inicial) 4to. día y tardía 12avo. día). Los ratones fueron sacrificados en la fase aguda de la infección, los tejidos animales, fetos y placentas fueron estudiados histopat…	Spanish	Bol. cient. CENETROP
n/a	E. Azogue; G. Urioste	1985	Transmisión congénita de la enfermedad de chagas: III. Aspectos Clínicos y anátomo-patológicos del recién nacido	Se presentan los resultados del análisis clínico y anatopatológico de 25 casos con la enfermedad de Chagas congénito. Clinicamente se concluyó con la existencia de dos grupos de recién nacidos: Sintomáticos y asintomáticos. En el primer grupo, el signo fue la hepato-esplenomegalia. Los resultados del estudio necrópsico de los recién nacidos que fallecieron a las pocas horas y de los mortinatos se…	Spanish	Bol. cient. CENETROP
n/a	E. F. Biocca; A. S. Sequeira	1985	Embarazo y Chagas congénito	Los autores presentan un estudio realizado sobre embarazo y Chagas congénito en zona no endémica. Consta de tres partes. Un estudio epidemiológico, la referencia de dos casos de enfermedad de Chagas congénito en hijos de una misma madre y un estudio aleatorio de XD en hijos de infestadas chagásicas	Spanish	Rev. argent. transfus
	E. Thiermann; M. Lorca; A. Atias	1985	El estudio de las infecciones congénitas por Toxoplasma gondii y Trypanosoma cruzi	The usefulness of systematic serological screening of congenital to x op las mo sis and Chagas' disease in our country is discussed on the basis of 855 cases, which had been studied in three places of Chile (Santiago, Vicuna and Ovalle). Prevalence of maternal toxoplasmosis reaches 35% in Santiago, 29% in Vicuna and 26% in Ovalle. High liters, indicating early infection of the mother, were found …	Spanish	Revista chilena de pediatría
n/a	G. Fleischer; A. d. P. Campana; L. M. Hashimoto; F. J. C. Lyra Filho; E. Aiko	1985	Doença de Chagas congênita: relato de um caso com boa evoluçäo	É apresentado um caso de Doença de Chagas congênita em uma criança de termo com peso adequado ao nascimento. Os sintomas iniciaram-se quando o paciente tinha 70 dias de vida e o diagnóstico foi feito pelo achado de Trypanosoma cruzi em esfregaços de sangue periférico pela microscopia direta. O paciente foi tratado com benzonidazol demonstrando boa evoluçäo clínica e laboratorial. Atualmente ele t…	Portuguese	Rev. paul. pediatr
n/a	H. Schenone; C. M. Del Contreras; J. M. Borgono	1985	Congenital Chagas' disease in Chile. Longitudinal study of reproductivity of chagasic and non-chagasic women and of some parasitological and clinical parameters from them and their corresponding children		Spanish	Boletin Chileno de Parasitologia
n/a	J. Iglesias; S. Schenone; C. M. Del Contreras	1985	Chagas' diseaes in Chile. Urban sections. IX. Frequency of chagasic infection in mothers and newborns from the east section of the Santiago metropolitan area, Chile, 1985	Chagasic infection has an endemo-enzootic character in several rural and periurban sections of the seven first regions of Chile, including the Metropolitan Region (MR); this last located at 30°-34°18' South lat. and 69°50'-71°30' West long. In order to contribute with additional data to the epidemiology of Chagas' disease in urban sections of the MR, and the possibilities of congenital transmissi…	Spanish	Boletin Chileno de Parasitologia
n/a	P. De Raadt	1985	Congenital trypanosomiasis and leishmaniasis	Trypanosomas and leishmanias can cross the placenta. Trypanosoma cruzi (American trypanosomiasis or Chagas' disease) may infect the placenta, with or without fetal transmission (congenital trypanosomiasis). Congenital transmission of Chagas' disease is a real problem of public health. Risk of congenital infections is less important for African trypanosomiasis and leishmaniasis. However, physician…	French	Archives Francaises de Pediatrie
n/a	P. R. Moya; R. D. Paolasso; S. Blanco; M. Lapasset; C. Sanmartino; B. Basso; E. Moretti; D. Cura	1985	[Treatment of Chagas' disease with nifurtimox during the first months of life].	Se analiza la respuesta terapéutica al nifurtimox (15mg/kg/día) en 48 de 51 niños con infección chagásica, todos menos uno hijos de madres con serología positiva. Los resultados obtenidos parecen indicar que los mismos no dependen del tiempo de ingestión de la droga (3 y 2 o menos meses) sino que están realcionados con la edad al iniciar el tratamiento. Los 43 pacientes tratados precozmente ( men…	Spanish	Medicina
n/a	R. Corral; H. Freilij; A. Katzin; S. Grinstein	1985	ANTIGENURIA, ANTIGENEMIA, PARASITEMIA AND SEROLOGY OF PATIENTS WITH ACUTE CONGENITAL TRYPANOSOMA-CRUZI INFECTION			Medicina-Buenos Aires
	A. M. A. Lana; E. Lages-Silva; A. J. A. Barbosa	1986	Doença de Chagas congênita: avaliação imunocitoquímica do parasitismo em tecidos de feto macerado	In order to specijically stain the Trypanosoma cruzi amastigotes, the immunocytochemical peroxiIn order to specijically stain the Trypanosoma cruzi amastigotes, the immunocytochemical peroxidase anti peroxidase melhod was carried out in advanced macerated premature tissues of u case of human congenital Chagas' disease. The results have shown that the immunocytochemical method markedly improved th…	Portuguese	Revista da Sociedade Brasileira de Medicina Tropical
	A. M. S. de Almeida; A. Martinez	1986	Doença de Chagas congênita: um caso ilustrativo	Descreve-se o caso de Doença de Chagas congênita em criança pré-termo, com sintomas digestivos desde o nascimento e hepatoesplenomegalia. Por apresentar suspeita de megacolon congênito foi feita biópsia de reto com atividade para acetilcolinesterase. A paciente foi tratada com benzonidazol com boa evoluçäo clínica e laboratorial	Portuguese	Rev. paul. pediatr
n/a	G. Landman; A. Correa Alves; N. F. Mendes; E. Mendes	1986	Identification of Trypanosoma cruzi in human tissues using an immunoperoxidase method: study of acute Chagas disease, congenital form.	The immunoperoxidase technique using a polyclonal T. cruzi rabbit antiserum was compared with the routine hematoxylin-eosin staining procedure in the study of two cases of congenital Chagas disease. Comparatively, the immunoperoxidase technique gave better results than that using hematoxylin-eosin in identification of T. cruzi. The immunoperoxidase technique detected T. cruzi nests in unsuspected…	English	Allergologia et immunopathologia
n/a	L. C. Meneguetti	1986	Epidemiologia da transmissäo congênita da Doença de Chagas: subsídios para a formulaçäo de um projeto de investigaçäo	Este trabalho objetiva o fornecimento de subsídios a projetos de investigaçäo sobre a doença de Chagas congênita. Inicialmente, apresenta um histórico dos estudos sobre a transmissäo congênita da doença de Chagas, desde a data de suspeiçäo de sua ocorrência em 1911, até o ano de 1985. Em seguida, expöe o quadro epidemiológico da doença de Chagas, no Estado de Säo Paulo, mostrando a interrupçäo da…	Portuguese
	M. A. C. de Almeida; H. S. Barbosa	1986	Megacólon chagásico congênito: relato de um caso	The authors report the case of an anencephalic neonate, who presented at autopsy extreme dilatation of the left colon accompanied by degenerative and inflammatory alterations of the myenteric plexus and parasitism of large vacuolated cells by amastigote forms of T. cruzi, exclusively in large bowel. The large bowel alterations were the sole manifestation of Chagas' disease.	Portuguese	Revista da Sociedade Brasileira de Medicina Tropical
n/a	Y. Carlier; M. T. Rivera; C. Truyens; F. Puissant	1986	EXPERIMENTAL TRYPANOSOMA-CRUZI INFECTION - TOLERANCE TO INFECTION IN MICE BORN OF INFECTED MOTHERS			Annales de la Societe Belge de Medecine Tropicale
	E. Arteaga Fernández; A. C. P. Barreto; B. M. Ianni; C. d. B. Vianna; C. Mady; G. Bellotti; F. Pileggi	1987	Incidência da transmissäo congênita na doença de Chagas	Estudouse a incidência da transmissäo congênita da doença de Chagas em um grupo de 129 indivíduos que näo tiveram possibilidade de contrair a doença pelos meios habituais, filho de 45 mäes portadoras da forma crônica da moléstia. Observou-se que apenas quatro apresentaram as três reaçöes sorológicas positivas (reaçäo de fixaçäo do complemento, teste de hemaglutinaçäo e teste de imunofluorescência…	Portuguese	Arq. bras. cardiol
n/a	G. F. Ferrari; A. Pádua Campana; L. M. Hashimoto; F. J. C. Lyra Filho; E. Aiko	1987	Doença de Chagas congênita: relato de um caso com boa evoluçäo	É apresentado um caso de doença de Chagas Congênita em uma criança de termo com peso adequado ao nascimento. Os sintomas se iniciaram quando o paciente tinha 70 dias de vida e o diagnóstico foi feito pelo achado de Trypanosoma cruzi em esfregaços de sangue periférico pela microscopia direta. O paciente foi tratado com benzonidazol demonstrando boa evoluçäo clínica e laboratorial. Atualmente ele t…	Portuguese	Rev. paul. pediatr
	H. L. Freilij; R. S. Corral; A. M. Katzin; S. Grinstein	1987	Antigenuria in infants with acute and congenital Chagas' disease	Detection and partial characterization of Trypanosoma cruzi soluble antigens (SAg) in urine, as well as demonstration of parasite circulating antigens (CAg) in serum from pediatric patients with acute (10 patients) and congenital (10 patients) Chagas' disease, are reported. Classical techniques for parasite detection and antibody serology were also conducted in both groups. Samples collected befo…	English	Journal of Clinical Microbiology
n/a	H. Schenone; J. Iglesias; S. Schenone; C. M. Del Contreras	1987	Congenital chagasic infection of second generation		Spanish	Boletin Chileno de Parasitologia
n/a	M. D. A. Cavalcante	1987	Blood transfusion and transplacental transmission modes of Chagas, disease in Brazil	Post transfusion acute Chagas'disease and congenital Chagas'disease in Brazil are major public health problems as verified by the following:1) 34.000 cases per year of Chagas'disease by blood transfusion (Camargo, 1979). 2) An incidence of congenital Chagas'disease in spontane o us abortion material of 300 concepts Weighing less than 400g, taking into account only abortinons in women with Chagasi…	English	Rev. patol. trop
n/a	M. Lorca; A. M. Beroiza; P. Muñóz; U. Guajardo; J. Silva; M. Canales; A. Atías	1987	Estudio materno infantil de enfermedad de Chagas en zonas endémicas. III: Salamanca, Valle del Choapa, Chile	En Salamanca, IV Región, zona de alta endemia chagásica se estudió la frecuencia de infección por trypanosoma cruzi en embarazadas, obteniéndose un total de 127 mujeres infectadase entre 353 estudiadas (33,1%). 115 de los 117 recién nacidos de esas madres-considerados bajo riesgo de infección congénita-pudieron ser estudiados, descartándose esa posibilidad el 110 casos (95,6%) por progresiva nega…	Spanish	Parasitol. día
	R. N. T. Turrini; N. K. Sakita; M. Goto	1987	ASSISTÊNCIA DE ENFERMAGEM AOS RECÉM-NASCIDOS COM DOENÇA DE CHAGAS CONGÊNITA // Nursing care for the newborns with congenital Chagas' disease	In Brazil, due to the urbanization of the rural diseases, the health services must be prepared to detect precociously the infections, control the propagation and attend these sick people. The authors did a bibliographic surveying about congenital Chagas' disease, presented a study with a good evolution, tried to determine the nursing care to these newborns and the respectives objectives.	Portuguese	Revista da Escola de Enfermagem da USP
	V. Carlier; M. T. Rivera; C. Truyens	1987	Pregnancy and humoral immune response in mice chronically infected by Trypanosoma cruzi	The effect of pregnancy on the humoral immune response induced by Trypanosoma cruzi was studied in groups of chronically infected and pregnant mice (IP) or chronically infected and nonpregnant mice (INP) of strain BALB/c. Groups of noninfected and nonpregnant mice (NINP) or noninfected and pregnant mice (NIP) served as controls. The pregnant mice were killed on day 17 of pregnancy. Anti-T, cruzi …	English	Infection and Immunity
	Y. Carlier; M. T. Rivera; C. Truyens; F. Puissant; J. Milaire	1987	Interactions between chronic murine Trypanosoma cruzi infection and pregnancy: fetal growth retardation	Abstract. Fetal growth, reproductive capacity, and parasitemia were studied in three groups of BALB/c mice: pregnant and chronically infected with Trypanosoma cruzi, non pregnant but similarly infected, and pregnant but noninfected. The pregnant mice were killed on day 17 of pregnancy. Comparisons of the two pregnant groups showed significant differences in fetal weights and x 18 magnified ossifi…	English	The American journal of tropical medicine and hygiene
n/a	A. C. L. Bittencourt	1988	Doenças de Chagas: aspectos obstétricos e pediatricos	Säo abordadas as repercussöes da infecçäo chagásica na mäe, no feto e no recém-nascido e é feita uma revisäo sobre o diagnóstico, prognóstico, tratamento e epidemiologia da doença de Chagas congênita. Säo consideradas, também, as possibilidades de transmissäo da infecçäo chagásica pelo aleitamento natural. A autora sugere que devem ser feitas, de rotina, nos pré-natais, reaçöes sorológicas em ges…	Portuguese	Rev. méd. Bahia
	A. L. Bittencourt; M. Sadigursky; A. A. Da Silva; C. A. Menezes; M. M. Marianetti; S. C. Guerra; I. Sherlock	1988	Evaluation of Chagas' disease transmission through breast-feeding.	One hundred milk or colostrum samples from 78 mothers with chronic Chagas' disease were parasitologically studied for Trypanosoma cruzi infection by means of direct examination and inoculation of mice. The mice were submitted to direct blood examination three times a week. At the end of 45 days, xenodiagnosis and indirect immunofluorescent test (IFAT) for T. cruzi antibodies were carried out in t…	English	Memórias do Instituto Oswaldo Cruz
n/a	E. M. Guaristy Candia	1988	Chagas congenito	El estudio clinico de 22 casos de chagas congenito que se observaron entre diciembre de 1984 y diciembre de 1985 en la Maternidad Percy Boland de la ciudad de Santa Cruz Bolivia mostro que su nacimiento se produce con mayor frecuencia como prematuros y PEG. No hay afectacion de APGAR. La esplenomegalia es el signo semiologico mas destacado, seguido por ictericia, hematomegalia. Las complicaciones…	Spanish	Rev. Soc. Boliv. Pediatr
	M. d. D. Medina-Lopes	1988	Transmissão do Trypanosoma cruzi em um caso, durante aleitamento, em área nâo endêmica	Report of an inapparent case of acute Chagas' disease in an seven-month-old infant, bom of a woman with a chronic infection. The possibilities of congenital transmission, vectorial or by hemotrans-fusion were excluded The conclusion was Chagas infection via breast-feeding.	Portuguese	Revista da Sociedade Brasileira de Medicina Tropical
n/a	T. Saito; H. d. P. F. Costa; S. Donato; A. Borges; M. Souza; L. Duailibi	1988	Hidropsia fetal näo-imune por doença de Chagas congênita	Os autores relatam o caso de um recém-nascido com hidropsia fetal näo-imune associada a Doença de Chagas congênita em que o diagnóstico etiológico foi constatado pela necrópsia. Discutem os problemas clínicos, as possíveis etiologias da hidropsia fetal näo-imune e, a importância, em nosso meio, de pesquisar-se a Doença de Chagas nas gestantes	Portuguese	Rev. paul. pediatr
n/a	X. Aguilera; W. Apt; H. Reyes; J. Sandoval; R. Salgado; G. Carranza; E. Figueras; J. Reyes; G. Corral	1988	Enfermedad de Chagas congénita: estudio prospectivo en dos localidades hiperendémicas de la IV región de Chile	Mediante reacción de hemaglutinación indirecta (RHAI) se investigó la presencia de infección chagásica en 1974 embarazadas de la IV región de Chile (1449 de Illapel y 525 de Combarbalá), obteniéndose una seropositividad de 15,6% (12,2% en Illapel y 19,6% en Combarbalá). En 72 de las mujeres seropositivas también se aplicó xenodiagnóstico resultando 20 positivas (27,8%). El estudio de los recién n…	Spanish	Parasitol. día
	C. Dimartino; L. D. Debedoya; J. Rosner; F. G. Argana; R. Griffi; U. C. Vera	1989	CONGENITAL CHAGAS	---	English	Pediatric Research
n/a	H. d. O. Almeida; M. d. C. Brandäo; A. J. A. Barbosa; H. Gobbi; M. A. d. Reis; M. B. M. Araujo; V. d. P. A. Teixeira	1989	Leiomiócitos parasitados pelo Trypanosoma Cruzi nas formas congênita e crônica adquirida da doença de Chagas	The leiomyocytes parasitized by T. cruzi from umbilical and placental vessels of congenital cases of Chagas disease were compared with similar cells from the adrenal vein of chronic Chagas' patients. It was observed that some of these cells, in both groups, presented an envelope seen at phase microscopy, in the preparations without staining, and at common light microscopy, when stained by PAS and…	Portuguese	Rev. goiana med
n/a	H. Schenone; M. d. C. Contreras; J. M. Borgoño; A. Rojas; P. Tello; P. Salinas	1989	Algunas características epidemiológicas, clínicas y parasitológicas de la enfermedad de Chagas congénita en Chile	La infección chagásica, endemo-enzootia, existe en Chile en sectores rurales y periurbanos de la I a VI Regiones, donde se ha demostrado la existencia de vectores, principalmente el Triatoma infestans, y mamíferos, incluso el hombre, parasitados por el Trypanosoma cruzi. Debido a migraciones, también se ha encontrado individuos infectados por el parásito en centros urbanos de las referidas region…	Spanish	Pediatría (Santiago de Chile)
	P. Moya; E. Moretti; R. Paolasso; B. Basso; S. Blanco; C. Sanmartino; A. Soich de Cura	1989	Enfermedad de Chagas neonatal. Diagnóstico de laboratorio en el primer año de vida / Neonatal Chagas disease: laboratory diagnosis during the first year of life	This paper describes the parasitologic and serologic studies carried out during the first year of life in 721 pediatric patients born to mothers serologically positive for Chagas disease. The search for circulating trypomastigotes was performed by Strout, blood culture and/or Xenodiagnosis. In some cases, amastigotes were also detected in placenta and umbilical cord. Complement fixation test, ind…	Spanish	Medicina
	S. M. Eloi-Santos; E. Novato-Silva; V. M. Maselli; G. Gazzinelli; D. G. Colley; R. Correa-Oliveira	1989	Idiotypic sensitization in utero of children born to mothers with schistosomiasis or Chagas' disease	Cord blood mononuclear cells (CBMC) of neonates born of mothers with Chagas' disease or schistosomiasis exhibited strong proliferative responses against idiotypes expressed on antibodies with specificity for Trypanosoma cruzi or Schistosoma mansoni antigens, respectively. These immunoaffinity-purified preparations were stimulatory if they were prepared from pools of patients' sera or from the mot…	English	Journal of Clinical Investigation
n/a	A. E. Fabro; G. Calzolari	1990	Increase of lipids in human chagasic placentas: cytochemical and biochemical study	It has been demonstrated that the normal human trophoblast has lipidic granules that contain triglycerides and phospholipids of yet unclear signification. With the purpose of analyzing the effect of Chagas disease on these structures, the present study was undertaken with the purpose of determining the relationship between the degree of placental lesion, the presence of lipids and the general con…	Spanish	Revista de la Facultad de Ciencias Médicas (Córdoba, Argentina)
	A. J. Vaz; E. M. Guerra; L. C. C. Ferratto; L. A. S. d. Toledo; R. S. d. Azevedo Neto	1990	Sorologia positiva para sífilis, toxoplasmose e doença de Chagas em gestantes de primeira consulta em centros de saúde de área metropolitana, Brasil // Positive serology of syphilis, toxoplasmosis and Chagas' disease in pregnant women in their first visit to health centers in a metropolitan area, Brazil	The diagnosis of some infectious diseases contracted during pregnancy is very important, as these diseases can be transmitted to the fetus. Four hundred and eighty-one pregnant women were studied, of an average 24.5 years of age (from 14 to 46), during their first prenatal visit to the State of S. Paulo's Health Care Centres in the subdistrict of Paz (Butantan), City of S. Paulo, Brazil, between …	Portuguese	Revista de Saúde Pública
	M. B. Reyes; M. Lorca; P. Munoz; A. C. C. Frasch	1990	Fetal IgG specificities against Trypanosoma cruzi antigens in infected newborns	A panel of Trypanosoma cruzi antigens produced by recombinant DNA techniques was used to analyze the IgM and IgG specificities present in sera from 22 mothers with chronic Chagas disease and their newborn infants. Ten of the newborns were congenitally infected and the other 12 children were healthy. While in most cases IgG specificities in the newborns mirrored those of their mothers, congenitall…	English	Proceedings of the National Academy of Sciences of the United States of America
n/a	P. Muñoz C; A. M. Bergen; P. Alvarez; A. Atías	1990	Un caso de enfermedad de Chagas congénita de curso fatal e importancia del estudio de su grupo familiar	Se analiza el caso de un recién nacido de pretérmino, que presenta compromiso multisistémico, encontrándose al tercer día de vida tripomastigotos de Trypanosoma cruzi. Fallece al cuarto día de vida debido a una encefalitis chagásica. Se discuten algunas características clínicas que orienten hacia una enfermedad de Chagas congénita. El estudio familiar practicado, demuestra la infección parasitari…	Spanish	Parasitol. día
	R. E. Fretes; S. P. d. Fabro	1990	Trypanosoma cruzi: modification of alkaline phosphatase activity induced by trypomastigotes in cultured human placental villi	Human term placental villi cultured "in vitro" were maintained with bloodstream forms of Trypanosoma cruzi during various periods of time. Two different concentrations of the parasite were employed. Controls contained no T. cruzi. The alkaline phosphatase activity was determined in placental villi by electron microscopy and its specific activity in the culture medium by biochemical methods. Resul…	English	Revista do Instituto de Medicina Tropical de Sao Paulo
n/a	E. Azogue C	1991	Chagas congenito; estudio clinico y terapeutico en Santa Cruz - Bolivia	78 Recien Nacidos de peso menor o igual a 2500 gr con T cruzi circulante, fueron analizdos desde el punto de vista clinico y terapeutico. Los siguientes aspectos se consideraron importantes clinicamente la ausencia de sintomas en 21 RN al nacimiento. La necesidad de realizar un seguimiento parasitologico del RN con el metodo de microhematocrito durante el primer mes de vida, al observar que al na…	Spanish	Rev. Soc. Boliv. Pediatr
	E. Azogue; C. Darras	1991	Estudio prospectivo de la enfermedade de Chagas en recien nacidos con infección placentaria por Trypanosoma cruzi (Santa Cruz, Bolivia)	Para conocer la significancia de la infección placentária por T. cruzi, 820 recien nacidos (RN) con peso ó 2500grs fueron examinados por los métodos del Strout y cortes histopatológicos de placenta, 35 RN presentaron infección placentária por T. cruzi, pero con el examen parasitológico directo en sangre del cordon umbilical negativo. A estos RN se les hizó el seguimiento parasitologico (microhema…	Spanish	Rev. Soc. Bras. Med. Trop
n/a	E. Kasamatsu; R. Rodriguez; M. Morán; G. Russomando; M. Sakamoto	1991	Enfermedad de Chagas congénito: Aspecto anatomopatológico de la placenta y el cordón umbilical en mujeres con serologia positiva para la enfermedad de Chagas	Anatomopathological studies were performed in 15 placentas of pregnant women who were seropositive for Chagas' disease. Nests of Trypanosoma cruzi amastigote s were found in the placenta and umbilical cord of three of them (20 percent). The parasitism was extensive in two of the cases, where the nests were predominantly located in the umbilical cord and in the chorionic plate. No significant macr…	Spanish
n/a	M. C. Contreras; T. Saavedra; M. V. Escaff; A. Rojas; H. Schenone	1991	Household chagasic endemia detected as a consequence of a case of congenital infection	During a study on prevalence of parasitic and viral serological markers in pregnant adolescents, a 17-year-old primipara from Polpaico, village near Santiago, gave birth to a normal male newborn in a Santiago hospital. As both of them presented positive an indirect hemagglutination test (IHAT) for Chagas' disease and the corresponding xenodiagnosis (XD), the infection in the infant was considered…	Spanish	Boletín chileno de parasitología
n/a	M. Lorca Herrera; E. Thiermann Isensee	1991	Diagnóstico serológico de las infecciones congénitas por Trypanosoma cruzi	Se estudió el valor diagnóstico de las técnicas de ELISA IgG e IgM para enfermedad de Chagas en comparación con la reacción de la inmunofluorescencia indirecta (RIFI) en sueros recibidos en el laboratorio de parasitología con fines diagnósticos o de estudios epidemiológicos. Para la aplicación de ELISA IgG se emplearon 345 sueros de adultos previamente examinados mediante RIFI IgG. La muestra inc…	Spanish	Rev. chil. pediatr
n/a	M. Sankale; A. Brun	1991	Antiparasitic drugs during pregnancy and lactation. I		French	Concours Medical
	M. T. Rivera; G. Thibaut; Y. Carlier	1991	LACTATION REDUCES MORTALITY BUT NOT PARASITEMIA DURING THE ACUTE PHASE OF TRYPANOSOMA-CRUZI INFECTION IN MICE	no abstract	English	Transactions of the Royal Society of Tropical Medicine and Hygiene
n/a	S. C. Da Costa; K. S. Calabrese; P. G. Bauer; W. Savino; P. H. Lagrange	1991	Studies of the thymus in Chagas' disease: III. Colonization of the thymus and other lymphoid organs of adult and newborn mice by Trypanosoma cruzi.	Among newborn and adult euthymic and athymic mice infected intraperitoneally with 10(2) or 10(4) trypomastigotes, neonates and adult athymic animals exhibited greater susceptibility with heavier colonization of central and peripheral lymphoid organs. Contiguity was also found to be a significant factor in colonization: after similar inocula, the parasitic load in the thymus was comparable in adul…	English	Pathologie-biologie
	A. L. Bittencourt	1992	Possible risk factors for vertical transmission of Chagas' disease	The author emphasizes the importance of the congenital transmission of Chagas' disease and discusses the possible risk factors for transmission such as age, origin, obstetrical history and maternal form of disease. Exacerbation of infection during pregnancy is also considered as a possible risk factor for transmission. Besides, a relationship between the frequency of transmission and gestational …	English	Revista do Instituto de Medicina Tropical de São Paulo
	A. Zajac	1992	Clinicopathologic and socioeconomic impact of Chagas disease on women: a review	Chagas' disease or American trypanosomiasis is caused by infection with the protozoan flagellate parasite, Trypanosoma cruzi. The most common route of transmission is by the insect intermediate host, a triatomid bug. Other documented routes of transmission include congenital and transmammary infection and transmission by blood transfusion. Chagas' disease is widespread in poor, rural areas in Lat…	English	IDRC r'n
	C. A. Menezes; A. L. Bitterncourt; E. Mota; I. Sherlock; J. Ferreira	1992	The assessment of parasitemia in women who are carriers of Trypanosoma cruzi infection during and after pregnancy	This paper presents an evaluation of the parasitemic profiles of 119 women chronically infected with T. cruzi. Xenodiagnosis (xenos) were applied during (465 xenos) and after pregnancy (363 xenos) in order to detect possible variations in parasitemia in these periods. The frequency of positive xenos was greater during than after gestation. Otherwise, the frequency of infected triatomines was wore…	Portuguese	Revista da Sociedade Brasileira de Medicina Tropical
n/a	C. d. C. C. Mota	1992	Doença de Chagas congênita: estudo longitudinal das repercussöes da infecçäo materna no concepto, do nascimento aos cinco anos de idade	Esta pesquisa foi realizada no Hospital das Clínicas da Universidade Federal de Minas Gerais durante o período de julho de 1983 a dezembro de 1990 e se desdobra em duas partes: primeira parte, estudo epidemiológico da incidência da doença de Chagas congênita e da evoluçäo clínico-laboratorial dos filhos de mäes infectadas e segunda parte, estudo comparativo do crescimento e do desenvolvimento dos…	Portuguese
	L. Brabin; B. J. Brabin	1992	PARASITIC INFECTIONS IN WOMEN AND THEIR CONSEQUENCES	This chapter focuses on the factors affecting immunity in both nonpregnant and pregnant women and on the chronicity of several infections that are carried through successive pregnancies with adverse consequences for mother and child. It considers risks to women of reproductive age to differ from men of equivalent years. Ensuring a reduction in the parasitic burden of women of reproductive age is …	English	Advances in Parasitology
	P. Muñoz Casas del Valle; E. Thiermann Isensee; A. Atías Martín; C. Acevedo Schwartzmann	1992	Enfermedad de Chagas congénita sintomática en recién nacidos y lactantes // Symptomatic congenital Chagas' disease in newborns and young infants	Early diagnosis and treatment of Chagas' disease may be enhanced by appropriate clinical and laboratory tests. Our recent experience with 15 patients (9 newborns and 6 young infants) is described. Most newborn infants presented with symptoms of transplacental infection syndrome (TORCH), and their clinical manifestations included multisystemic abnormalities (3/9), neurological symptoms (6/9), abno…	Spanish	Rev. chil. pediatr
n/a	R. S. Corral; A. Orn; S. Grinstein	1992	Detection of soluble exoantigens of Trypanosoma cruzi by a dot-immunobinding assay.	A simple and highly sensitive assay for the detection of Trypanosoma cruzi antigens by spotting samples on nitrocellulose membrane filters is described. The immobilized antigens are analyzed by subsequent binding of specific anti-T. cruzi immunoglobulins and secondary enzyme-labeled antibodies. Trypomastigote exoantigens were determined by this technique in the supernatant from cell cultures two …	English	The American journal of tropical medicine and hygiene
n/a	S. M. Valperga; A. E. Castagnaro; G. J. Ovejero de Valperga; M. G. Mirabella de Miotti; S. C. Arnau Enrico; B. E. Alonso; E. C. Soria Cano	1992	Prevalencia de Chagas congénito: segundo estudio en Tucumán, Argentina	En este trabajo se presenta una breve revisión del tema Transmisión congénita de infección por Trypanosoma cruzi en seres humanos (enfermedad de Chagas congénito o tripanosomiasis americana congénita), con preferente enfoque sobre prevalencia de la misma. A continuación se comunican los resultados de una segunda encuesta sobre la prevalencia de Chagas congénito en la Provincia de Tucumán, realiza…	Spanish	Cienc. méd. [San Miguel de Tucumán]
	Y. Carlier; M. T. Rivera; C. Truyens; M. Ontivero; J. Flament; E. Van Marck; V. De Maertelaer	1992	Chagas' disease: Decreased resistance to Trypanosoma cruzi acquired infection in offspring of infected mice	The course of Trypanosoma cruzi infection was studied in an experimental model, using the offspring of mice that were chronically infected with T. cruzi. When infected two months after birth, a higher mortality rate in heavily parasitized mice occurred in these offspring than in controls born to uninfected mothers. The harmful maternal influence reached a maximum when offspring were exposed both …	English	American Journal of Tropical Medicine and Hygiene
	E. Azogue	1993	Women and congenital chagas' disease in Santa Cruz, Bolivia: Epidemiological and sociocultural aspects	A total of 910 mothers attending the Percy Boland Maternity Institute in Santa Cruz were investigated. Of these mothers, 9.5% transmitted Chagas' disease to their children. It was observed that the frequency of congenital transmission in the city was influenced by certain socio-cultural factors relating to the mother, such as increased fertility, early age of motherhood and blood transfusions, an…	English	Social Science and Medicine
n/a	E. Venegas; J. C. Moya; R. Carvallo; S. M. M; J. C. Peralta	1993	Enfermedad de Chagas Congenita y titulos de IgG e IgM	La enfermedad de Chagas es una entidad importante en nuestro medio, yaque Cochabamba es una zona endemica para este mal con porcentajes elevados, tantro de infestacion domiciliaria por Triatominos, como de serologia positiva para Tripanosoma Cruzi. Se realizo un estudio para probar la posibilidad de transmision congenita de este mal en 50 mujeres que fueron internadas en la Maternidad German Urqi…	Spanish	Gac. méd. boliv
	M. Arcavi; G. Orfus; G. Griemberg	1993	Incidencia de la infección chagásica en embarazadas y en recién nacidos en área no endémica	The aim of this report was to determine Chagas infection incidence in pregnant women and congenital infection of their children in a hospital of a non-endemic area. From January 1990 to February 1991 we studied: a) 729 pregnant women with the serologic techniques of indirect hemagglutination and indirect immunofluorescence; b) 38 newborns from the 62 babies of seroreactive mothers with the parasi…	Spanish	Medicina [B.Aires]
	M. Zaidenberg; A. Segovia	1993	Enfermedad de Chagas congenita en la Ciudad de Salta, Argentina	The immune response to Trypanosoma cruzi was studied in our hospital in 937 pregnant women (PW) and their 929 newborns (NB), group I; 4 NB from this center not included in the first group, group II and 35 NB derived from other centers, group III. Two positive results among indirect hemagglutination (IHA), complement fixation (CF) and indirect hemagglutination (IHA), complement fixation (CF) and i…	Spanish	Revista do Instituto de Medicina Tropical de São Paulo
	R. D. Melendez; M. Forlano; W. Figueroa	1993	Perinatal infection with Trypanosoma vivax in a calf in Venezuela	A case of perinatal infection by Trypanosoma vivax is reported in a 5-hr-old Carora local dairy breed calf. The levels of parasitemia were followed during 15 mo in the infected animal. Similarly, its immune response was monitored during 4 mo by the indirect fluorescent assay. Trypanosoma vivax was observed in Giemsa-stained blood films collected during the first 4 mo of life from the infected cal…	English	Journal of Parasitology
n/a	R. Mercado Pedraza; M. Toledo; M. d. P. Leñero; M. Trejos; A. Miranda	1993	El examen de strout modificado usado como prueba de detección sistemática de la enfermedad de Chagas transplacentaria: I. Recolección y conservación de la sangre de cordón umbilical del recién nacido / A modified Strout test, used as a probe for the diagnosis of transplacental Chagas disease. I. Collection and preservation of the newborn's umbilical cord blood	A modified strout test used as a probe for the transplacental Chagas disease systemic diagnosis. I. Collection and preservation of the newborn`s umbilical cord blood	Spanish	Bol. chil. parasitol
	Rivera, M. T.	1993	Contribution à l'étude de la relation foeto-maternelle dans l'infection expérimentale à Trypanosoma Cruzi (Unpublished doctoral dissertation).x		French
n/a	T. A. B. P. P. Moraes; J. P. Moraes-Filho; J. De Andrade	1993	Pregnancy in patients with the chronic cardiac from Chagas' disease. Retrospective study		Portuguese	Revista Brasileira de Medicina
n/a	A. Atias	1994	CONGENITAL CHAGASIC MEGAESOPHAGUS - REPORT OF ONE CASE FOLLOWED UNTIL HIS DEATH DUE TO ESOPHAGEAL CANCER AT 27 YEARS OF AGE	A symptomatic megaesophagus was demonstrated in a three months old boy with Chagas disease. He had a difficult evolution with frequent aspiration pneumonias and progressive undernutrition. At 14 years old a cardiomyotomy (Heller's procedure) was performed, with good results that allowed a near normal life. At 27 years old, the patient started with progressive dysphagia due to an epidermoid esopha…	Spanish	Revista Medica de Chile
	A. L. de Andrade; F. Zicker; C. M. Martelli	1994	An epidemiological approach to study congenital Chagas' disease.	Transplacental transmission of Trypanosoma cruzi has been the focus of much attention in highly endemic areas in South America. Frequency of congenital transmission and factors associated with risk of it are still not well understood. Parasite strains may account for part of the geographical variation observed. Methodological differences between the studies do not permit a combined interpretation…	English	Cadernos de saude publica
	A. M. Jansen; F. B. Madeira; M. P. Deane	1994	Trypanosoma cruzi infection in the opossum Didelphis marsupialis: absence of neonatal transmission and protection by maternal antibodies in experimental infections.	The high rate of natural Trypanosoma cruzi infection found in opossums does not always correlate with appreciable densities of local triatomid populations. One alternative method which might bypass the invertebrate vector is direct transmission from mother to offspring. This possibility was investigated in five T. cruzi infected females and their litters (24 young). The influence of maternal anti…	English	Memórias do Instituto Oswaldo Cruz
	H. O. Davila; S. S. Revelli; H. S. Moreno; J. L. Valenti; O. C. Musso; H. O. Poli; J. C. Morini; O. A. Bottasso	1994	Infection with Trypanosoma cruzi during pregnancy in rats and a decrease in chronic myocardial lesions in their infected offspring	To ascertain whether maternal infection with Trypanosoma cruzi may influence the course of the parasitic infection in offspring, two groups of female 1 rats were mated with syngeneic sires. One group of females was infected with 106 trypomastigotes of T. cruzi three times at weekly intervals. All offspring were nursed by their mothers until weaning and then separated into two groups of young, one…	English	American Journal of Tropical Medicine and Hygiene
n/a	I. Mareño López	1994	Enfermedad de Chagas congenita: evaluación inmuni-parasitología del líquido amniotico	Se realizo un estudio inmunoparasitológico del Líquido Amniótico (L.A.) en 135 pacientes que llegaron al Hospital Materno Infantil Germán Urquidi, en trabajo de parto, entre Junio y Diciembre de 1993. Se analizarón en sangre de la madre y del cordon umbilical y en el L.A. obtenido por amniocentesis transvaginal, la presencia de parásitos (T. Cruzi) y de anticuerpos: Is G en la madre por la técnic…	Spanish
	M. S. Leguizamón; O. Campetella; G. Russomando; M. Almiron; I. Guillen; S. M. González Cappa; A. C. C. Frasch	1994	Antibodies inhibiting Trypanosoma cruzi trans-sialidase activity in sera from human infections	Trans-sialidase, an enzyme that transfers sialic acid among macromolecules, has been implicated in invasion of host cells by Trypanosoma cruzi, the agent of Chagas' disease. Most antibodies produced in natural and experimental infections are directed to the highly antigenic C-terminal domain (shed acute-phase antigen). These antibodies do not inhibit the trans- sialidase activity, which is presen…	English	Journal of Infectious Diseases
	A. L. S. S. De Andrade; F. Zicker; I. G. Silva; J. M. P. Souza; C. M. T. Martelli	1995	Risk factors for Trypanosoma cruzi infection among children in central Brazil: A case-control study in vector control settings	This population-based case-control study was conducted in northern Goias State, central Brazil, in rural settings under vector control surveillance. One hundred forty-nine children seropositive for Trypanosoma cruzi antibodies, selected in a cross sectional survey carried out in village schools, were compared with 298 seronegative classmate controls matched for age, sex, and place of residence. I…	English	American Journal of Tropical Medicine and Hygiene
n/a	A. M. Arancibia; H. Sagua; I. Neira; J. González; H. Varela	1995	Chagas disease in northern Chile. Serological prevalence in pregnant women of the city of Antofagasta, 1991-1993	Antofagasta, the big city-port in North Chile is a triatomines free locality. Chagas infection was serologically diagnosed in 44 out of 2063 (2.1%) pregnant women from Antofagasta, studied by means of an indirect immunoflourescence test (IIFT), during 1991-1993. Out of the 44 seropositive mothers, 31 and 10 were born in the II (moderate endemic area) and IV Región (hiperendemic area), respectivel…	Spanish	Boletín chileno de parasitología
	E. Azogue; C. Darras	1995	Chagas congénito en Bolivia: estúdio comparativo de la eficacia y el costo de los métodos de diagnostico	Eight hundred and twenty newborn babies with a mean weight of ≤2500g from the Maternity Hospital P Boland in Santa Cruz- Bolivia were examined in 1988- 1989 by different methods to diagnose Chagas disease, (placental pathology, serology, parasitologycally and clinically) to determine the efficiency and cost of these methods. The histopathological exam detected 87 cases of placenta infection. Out …	Spanish	Revista da Sociedade Brasileira de Medicina Tropical
n/a	G. J. Gilson; K. A. Harner; J. Abrams; L. A. Izquierdo; L. B. Curet	1995	Chagas disease in pregnancy	Background: Chagas disease is a tropical disease now making its appearance in the United States as more immigration from Latin America occurs. Pregnant women with chronic infection with Trypanosoma cruzi may present with cardiac or gastrointestinal symptoms and transmit the infection to their fetuses. Case: A 32-year-old Mexican woman presented with cardiac symptoms at 16 weeks' gestation. She wa…	English	Obstetrics and Gynecology
	H. Freilij; J. Altcheh	1995	Congenital Chagas' disease: Diagnostic and clinical aspects	The diagnostic and clinical aspects of congenital Chagas' disease were studied in 71 children in Buenos Aires. The children's ages ranged from 2 days to 10 years. In infants <6 months old, the disease was diagnosed by detection of Trypanosoma cruzi in the blood; the microhematocrit test was positive in 38 (97.4%) of 39 cases. This test was the fastest and most reliable diagnostic method in this g…	English	Clinical Infectious Diseases
	H. Freilij; J. Altcheh; G. Muchinik	1995	Perinatal human immunodeficiency virus infection and congenital Chagas' disease	no abstract	English	Pediatric Infectious Disease Journal
	M. Lorca; C. Veloso; P. Munoz; M. I. Bahamonde; A. Garcia	1995	Diagnostic value of detecting specific IgA and IgM with recombinant Trypanosoma cruzi antigens in congenital Chagas' disease	The present study compares the early diagnosis of congenital Chagas' disease with a DOT assay using recombinant antigens with immunofluorescence antibody testing (IFAT) and an enzyme linked immunosorbent assay (ELISA). The studies were performed using cord blood and sera of 12 infected newborns (group I) and 12 uninfected ones born to Trypanosoma cruzi-infected mothers (group II). Conventional IF…	English	American Journal of Tropical Medicine and Hygiene
n/a	M. Lorca; H. Schenone; M. del C Contreras; A. García; M. I. Bahamonde; V. Correa; J. Valdés; A. Rojas; A. Jofré	1995	Evaluation of a triatoma infestans eradication program in rural dwellings from the IV region, Chile, by means of serology for Chagas disease in 0-10 years old children	The present study deals with the evaluation of the effectiveness of the measures employed in the control of Triatoma infestans, the vector of Trypanosoma cruzi infection (Chagas' disease), in the IV region of Chile through a serological follow up program. For this reason, a serological survey has been carried out in 2,783 children, from 0 to 10 years, who live in rural high endemic areas of the r…	Spanish	Boletín chileno de parasitología
	M. Streiger; D. Fabbro; M. Del Barco; R. Beltramino; N. Bovero	1995	Chagas congénito en la ciudad de Santa Fe. Diagnóstico y tratamiento / Congenital Chagas disease in the city of Santa Fe, Argentina. Diagnosis and treatment	We studied 6123 pregnant women and their 341 newborn (NB), from Santa Fe city, by the following serological tests for chagasic infection: Direct Agglutination with and without 2-mercaptoethanol, Indirect Hemagglutination and Indirect Immunofluorescence test, and by identification of parasites by Fresh drops, Strout and/or by Xenodiagnosis. The prevalence of seropositivity found in pregnant women …	Spanish	Medicina
	M. T. Rivera; S. Marques De Araujo; R. Lucas; J. Deman; C. Truyens; M. P. Defresne -; P. De Baetselier; Y. Carlier	1995	High tumor necrosis factor alpha (TNF-α) production in Trypanosoma cruzi- infected pregnant mice and increased TNF-α gene transcription in their offspring	Since tumor necrosis factor alpha (TNF-α) is known to be involved in the feto-maternal relationship, this cytokine was studied in Trypanosoma cruzi- infected pregnant BALB/c mice and their fetuses and offspring. Pregnant chronically infected mice displayed significantly higher levels of circulating TNF-α than animals either only infected or only pregnant, TNF- α was undetectable in sera of uninfe…	English	Infection and Immunity
	P. L. Orchansky	1995	Characterisation of the receptor for the macrophage colony-stimulating factor in monocytes/macrophages of patients congenitally infected with Trypanosoma cruzi	Trypanosoma cruzi, the aetiological agent of Chagas' disease, is able to parasitise almost any type of cell in the mammalian host. Only the macrophage, however, is potentially microbicidal for the parasite. The effectiveness of macrophages in killing T. cruzi appears to be related to the degree of activation of the cell. The macrophage colony-stimulating factor (MCSF) is a glycoprotein that promo…	English	Journal of Infection
	R. E. Fretes; S. a. P. De Fabro	1995	In vivo and in vitro analysis of lysosomes and acid phosphatase activity in human chagasic placentas	A structural, cytochemical, stereological, and biochemical study of lysosomes and a lysosome marker, the enzyme acid phosphatase, was performed, both in placentas at term from chagasic pregnant women without fetal infection and in normal placentas at term cocultured in vitro with Trypanosoma cruzi. It was found that in placentas from chagasic women lysosomes were normally distributed in the troph…	English	Experimental and molecular pathology
n/a	R. E. Fretes; S. P. de Fabro	1995	Human chagasic placenta: structural and cytochemical changes of blood vessels /Placenta humana chagásica: alteración estructural y citoquímica de vasos sanguíneos	Various authors have demonstrated that coronary blood vessels could have some participation in the pathogenesis of the cardiac alterations of Chagas' disease. The purpose of this work was to detect structural and cytochemical modifications of blood vessels in human chagasic placentas at term with optical and electron microscopy due their possible participation in the pathogenesis of the congenita…	Spanish	Revista de la Facultad de Ciencias Médicas (Córdoba, Argentina)
	Y. Carlier; C. Truyens	1995	INFLUENCE OF MATERNAL INFECTION ON OFFSPRING RESISTANCE TOWARDS PARASITES	Immunoglobulins, parasite circulating antigens, immune cells, cytokines and other cell-related products can be transferredfiom infected mothers to their young. They can combine their eflects to interact with the invading parasites, as well as to induce a long-term modulation of the offspring’s capacity to mount an immune response to subsequent exposure to parasites. The protective effect of mater…	English	Parasitology Today
	E. M. V. Reiche; M. M. Z. Inouye; A. M. Bonametti; J. V. Jankevicius	1996	Doença de Chagas congênita: epidemiologia, diagnóstico laboratorial, prognóstico e tratamento / Congenital Chagas'Disease: epidemiology, laboratorial diagnosis, prognosis and treatment	The authors review studies about epidemiology, clinical aspects and methods used in laboratorial diagnosis of congenital Chagas'disease, emphasizing the limitations in their specificity and sensibility, and suggest alternative methods to improve the accuracy and the quality of the laboratorial diagnosis of congenital Chagas'disease, essential to an efficient treatment. Os autores revisam os aspec…	Portuguese	Jornal de Pediatria
n/a	E. O. Zangheri; L. Mayorga; M. H. Burgos	1996	Activation of macrophage functions by growth factor present in uterus and embryo extract of pregnant mouse.	A pregnant mouse uterus and embryo extract (PMUE) that contains growth hematopoietic factor (M-CSF or CSF-1), was used to test its action on the phagocytic and digestive functions of macrophage. Macrophages incubated with and without PMUE for 24 hours previous to each experiment were compared. A good phagocytosis of Trypanosoma cruzi by macrophages incubated with PMUE, was observed on video micro…	English	Biocell : official journal of the Sociedades Latinoamericanas de Microscopía Electronica ... et. al
	H. B. Martin; J. Wills	1996	Chagas' disease in an obstetrical patient	We report a case of a parturient with documented chronic Chagas' disease with cardiac manifestations presenting for labor management and complicated by the need for emergent hysterectomy after delivery. Chagas' disease is a common human hematogenous trypanosomiasis in Central and South America which is now, because of population migration, appearing in the USA. This disease predominantly affects …	English	International Journal of Obstetric Anesthesia
	H. O. Davila; S. S. Revelli; G. Didoli; J. Bernabo; J. Wietzerbin; E. Falcoff; O. A. Bottasso	1996	Protection of young rats from acute Trypanosoma cruzi infection by interferon-gamma given to their mothers during pregnancy	We investigated whether administration of interferon-gamma (IFN-γ) to pregnant rats, infected or not with Trypanosoma cruzi, was likely to protect their offspring from trypanosomal infection. Upon mating with syngeneic sires, four groups of 70-day-old female 1 rats were subjected to one of the following procedures: treatment with recombinant rat (Rr)IFN-γ 50,000 IU/rat five times/week for three w…	English	American Journal of Tropical Medicine and Hygiene
n/a	M. A. Sala; J. E. S. d. Rocha; M. Matheus	1996	Doença de chagas na gestaçäo: aspectos maternos e perinatais	Foram analisados parâmetros maternos e perinatais em 43 gestantes portadoras da doença de Chagas, assistidas no HCFMRP. A cada gestante chagásica foi atribuído um controle individual selecionado entre gestantes nao chagásicas com as mesmas características de idade, raça, estado civil, paridade, idade gestacional e sexo do nascituro. Foi observado que 17 chagásicas (39,5 por cento) apresentavam hi…	Portuguese	Rev. bras. ginecol. obstet
n/a	M. Frank	1996	Ausbreitungswege und Diagnostik der Chagas-Krankheit in nichtendemischen Gebieten unter besonderer Berücksichtigung der kDNA PCR für den Nachweis der kongenitalen Infektion		German	Akademische Abhandlungen zur Tropenmdizin
	R. S. Corral; J. Altcheh; S. R. Alexandre; S. Grinstein; H. Freilij; A. M. Katzin	1996	Detection and characterization of antigens in urine of patients with acute, congenital, and chronic Chagas' disease	Monoclonal antibodies raised against purified Trypanosoma cruzi urinary antigens were used in an enzyme-linked immunosorbent assay (ELISA) capture test for parasite antigens present in urine specimens of Argentinean and Brazilian patients with Chagas' disease. At diagnosis, antigenuria was demonstrated by ELISA in all acutely and congenitally infected infants studied. Moreover, T. cruzi urinary a…	English	Journal of Clinical Microbiology
	S. M. de Araújo; E. Chiari	1996	Trypanosoma cruzi infection in offspring born to chagasic C3H/He mice.	This study reports the effects of Trypanosoma cruzi infection induced in C3H/He male and female mice born to chagasic mice. An experimental model was established infecting female C3H/He mice with a low virulent T. cruzi clone. In this model, mating, fertilization, pregnancy evolution and delivery was carried out successfully. The offspring was infected at four, six and eighth weeks of age. The re…	English	Memórias do Instituto Oswaldo Cruz
	S. Marques De Araujo; M. T. Rivera; A. El Bouhdidi; V. De Maertelaer; Y. Carlier	1996	Maternal Trypanosoma cruzi-specific antibodies and worsening of acute infection in mouse offspring	The role of antibodies in the previously demonstrated harmful effect of Trypanosoma cruzi-infected mothers on progeny infection was studied by injecting either serum from chronically infected animals or purified T. cruzi-specific antibodies into uninfected mice during gestation and lactation periods. It was verified that injected antibodies were transferred to offspring. Pregnant or lactating ani…	English	American Journal of Tropical Medicine and Hygiene
	S. Merino; J. Potti; J. Moreno	1996	Maternal Effort Mediates the Prevalence of Trypanosomes in the Offspring of a Passerine Bird	The relationships between parental effort, offspring growth, and offspring blood parasitemias are poorly known. We examined the effect of parental effort on offspring size and prevalence of trypanosomes in peripheral blood of nestling Pied Flycatchers Ficedula hypoleuca aged 13 days. Trypanosome infections were likely to be shared by siblings, indicating the role of a common environment and/or sh…	English	Proceedings of the National Academy of Sciences of the United States of America
	H. O. Davila; S. S. Revelli; C. Uasuf; G. Didoli; H. Moreno; E. Falcoff; O. A. Bottasso	1997	Attenuated Trypanosoma cruzi infection in young rats nursed on infected mothers undergoing interferon-gamma treatment during pregnancy.	no abstract	English	Immunopharmacology
	J. A. Almeida; D. F. Cunha; G. Oliveira; E. C. C. Castro; C. A. Morais; M. A. Rels; V. P. A. Teixeira	1997	Relationship between Chagas' disease immunoreactivity in pericardial fluid and survival of children	Pericardial fluid (PF) obtained at autopsy has been used for the study of fluid pericardium proteins in noninfectious and infectious diseases such as Chagas' disease. The aim of the present study was to determine the immunoreactivity to Chagas' disease in PF obtained at autopsy from children in an endemic area. A total of 251 autopsy records were surveyed from the files of the Medical School of U…	English	Journal of Parasitology
	M. C. Sperperato; R. Moreno; G. Olsen; S. Di Bartolomeo; S. Ramos; L. Ribola; L. E. Mena	1997	Congenital chagas cerebral injury in newborn ultrasonography as a diagnostic tool	no abstract	English	Ultrasound in Medicine & Biology
n/a	M. J. Sartori; S. Lin; R. E. Fretes; L. Ruiz Moreno; L. Goldemberg; S. P. de Fabro	1997	Alkaline phosphatase activity in plasma of pregnant chagasic patients.	The kinetic properties of plasma placental alkaline phosphatase patients with Chagas' disease were studied. When Cl2Mg was used as activator the same increase of activity (17-20%) was found in the chagasic and non chagasic groups. The enzyme was not inhibited by F-ion in any of the groups. No significant differences were detected between the two groups (chagasic and non chagasic) when the enzyme …	English	Revista de la Facultad de Ciencias Médicas (Córdoba, Argentina)
	Moya, P Moretti, E	1997	Doença de Chagas congênita	1.Introduction. 2.Epidemiological aspects. 3.Pathology and Pathogenesis. 4.lmmunopathology. 5. clinical manifestations 6. neonatal and pediatric aspects 7. laboratory diagnostics 8. parasitological methods 9. treatment 10. follow-up studies in children 11.cardiovascular aspects 12.developmental studies 13- Aspects	Portuguese	Clínica e terapêutica da doença de Chagas: uma abordagem prática para o clínico geral
	S. Feldman; S. Revelli; H. Davila; A. Marcipar; M. Rojas; J. L. Avila; O. A. Bottasso	1997	Depressed autoantibody synthesis in Trypanosoma cruzi-infected rats born to mothers undergoing this infection during pregnancy	Earlier work indicated that Trypanosoma cruzi infection in pregnant rats decreased the amount of myocardial damage that developed in their chronically infected offspring. Given the suspected role of autoimmune mechanisms in the generation of chronic myocarditis, we evaluated whether this maternal intervention was likely to affect the synthesis of autoantibodies in infected young. Autoantibodies w…	English	Journal of Reproductive Immunology
n/a	A. Hakin; A. Dunaiewsky; F. Berenstein; G. Razzitte; R. Kolliker Frers; A. Sucari; C. Wainstein	1998	Toxoplasmosis y Chagas. Seroprevalencia en embarazadas en el Hospital Municipal Ramos Mejía	El objetivo de este trabajo es evaluar la seroprevalencia del Chagas y de la Toxoplasmosis en mujeres embarazadas. Se estudiaron 290 mujeres en un período de 3 meses que fueron controladas durante su embarazo en la Maternidad del Hospital Ramos Mejia de la ciudad de Buenos Aires. La detección de toxoplasmosis y de Chagas fue realizado midiendo en todas las pacientes inmunoglobulina G y M, por mét…	Spanish	Rev. Soc. obstet. ginecol. B.Aires
	C. Diez; S. Manattini; M. S. Imaz; J. C. Zanuttini; A. Marcipart	1998	PCR (REACCIÓN EN CADENA DE LA POLIMERASA) EN CHAGAS NEONATAL ¿UNA ALTERNATIVA PARA EL DIAGNÓSTICO PRECOZ? CRISTINA / PCR (polymerase chain reaction) in neonatal Chagas disease. An alternative for its early diagnosis?	Serological diagnosis of neonatal Trypanosoma cruzi infection is difficult due to the passive transfer of IgG antibodies from the mother. Although this does not occur with IgM antibodies, their finding depends on the time of infection and in many cases this requires follow-up of the child for several months. On the other hand, although in congenital infection there is usually parasitemia, this is…	Spanish	Medicina
n/a	C. Guzman Bracho; S. Lahuerta; O. Velasco Castrejón	1998	Chagas Disease: first congenital case report	This is the first report of a congenitally transmitted case of Chagas disease occurring in Mexico, in a febrile premature newborn girl with low birth weight, hepatosplenomegaly and pneumonitis. Trypanosoma cruzi blood infection was detected using both direct smears and concentrated blood preparations. The patient's mother had a positive serological reaction by two techniques for anti-T Cruzi anti…	English	Arch. med. res
n/a	G. Castro; T. S. Lopez; R. Crienzi; P. A. Mussio; R. Moreira	1998	Detection PF Congenital Chagas Disease (C. CH)	The first register of C.CH. was described in 1911 when T.C. was founded in autopsias of 2 newborns (NB) and more than 40 years later for DAO (Venezuela) described the parasite in peripheral blood in one 2 days old infant. The first cases in Argentina were reported by Jorge and Romaña (1953). Bs.As. and central and southern areas of Córdoba and Santa Fe are considered to be low endemia (LE) areas.…		Pediatric Research
	G. Russomando; M. M. De Tomassone; I. De Guillen; N. Acosta; N. Vera; M. Almiron; N. Candia; M. F. Calcena; A. Figueredo	1998	Treatment of congenital Chagas' disease diagnosed and followed up by the polymerase chain reaction.	In 1991 and 1992, a prenatal screening of Trypanosoma cruzi infection was carried out using ELISA and indirect immunofluorescence techniques. A total of 840 blood samples from pregnant women, obtained at the Maternity Ward of the Hospital de Clı´nicas, National University of Asuncio´n (Asuncio´n, Paraguay), and 1,022 samples from the Regional Hospital of the San Pedro Department of Paraguay were …	English	The American journal of tropical medicine and hygiene
	H. L. Lenzi; M. T. L. Castelo-Branco; M. Pelajo-Machado; D. N. Oliveira; C. R. Gattass	1998	Trypanosoma cruzi: Compromise of reproductive system in acute murine infection	Infection of isolated organs of the reproductive system by Trypanosoma cruzi has been described since Chagas' disease was first studied. A detailed histopathological analysis of mice acutely infected with T. cruzi CL strain showed colonization of male (preputial glands and skin, penis, testicular albuginea, epididymis, vas deferens, seminal vesicles, prostate, coagulative, bulbo urethral and uret…	English	Acta Tropica
	Marcelo, Dres Rocha, Minerva C María, Dra Sarubbi, Alda	1998	Presentacion De Un Caso Clinico Y Revision Bibliografica		Spanish	Rev. Hosp. Mat. Inf. Ramón Sardá
	N. I. Vera; M. Maldonado; G. Yaluff; L. Simancas; A. Rojas de Arias	1998	Seroprevalence and sociocultural conditionants of Chagas disease in school aged children of marginal zones of Asunción	Chagas disease is becoming a public health problem in Latin America due to the wide distribution, the high prevalence, the magnitude of the damage caused and the difficulties to control it. In Paraguay, the disease is mainly distributed in the departments of Paraguari, Cordillera and Central. Prevalence in marginal zones, where migrations from rural populations and endemic areas make possible the…	Spanish	Revista da Sociedade Brasileira de Medicina Tropical
	A. Sembaj; E. Sanz; I. Castro; A. Gonzalez; C. Carriazo; J. M. Barral	1999	Alkaline phosphatase isoenzymes in plasma of chagasic and healthy pregnant women.		English	Memórias do Instituto Oswaldo Cruz
	D. A. Leiby; M. C. H. Fucci; R. J. Stumpf	1999	Trypanosoma cruzi in a low‐to moderate‐risk blood donor population: seroprevalence and possible congenital transmission	BACKGROUND: Several recent studies documented the seroprevalence of Trypanosoma cruzi in blood donors at high risk for infection, but little information is available regarding donors with lower levels of risk. Thus, the present study was designed to measure the seroprevalence of T. cruzi in a donor population with a low to moderate risk for infection. STUDY DESIGN AND METHODS: During a 10-month p…	English	Transfusion
n/a	E. Azogue	1999	Chagas congenito: a proposito de un caso de curso fatal	Se reporta el caso de una niña de 1 año 1 mes de edad con la enfermedad de chagas congenito, asintomatica al nacimiento, no tratada, que al cumplir el año presenta manifestaciones clinicas de meningoencefalitis, neumopatia, insuficiencia cardiaca por una miocardiopatia de curso fatal, atribuibles dentro del diagnostico diferencial al T. cruzi y a la inmunodepresion ocasionada por el uso de cortic…	Spanish	Bol. cient. CENETROP
	G. Didoli; S. Revelli; H. Davila; M. E. Ferro; M. Romero-Piffiguer; O. Bottasso	1999	Administration of interferon-g to pregnant rats reverses the depressed adjuvant-induced arthritis of their chronically Trypanosoma cruzi-infected offspring	We demonstrated that administration of interferon gamma (IFN-γ) to the inbred '1' strain of pregnant rats conferred partial resistance on their offspring to challenge with Trypanosoma cruzi. We now examine if this intervention also modifies the reportedly immunodepressed cellular responses which occur during chronic infection. Offspring were born to mothers undergoing one of the following procedu…	English	Brazilian Journal of Medical and Biological Research
	I. V. Nisida; V. Amato Neto; L. M. Braz; M. I. Duarte; E. S. Umezawa	1999	A survey of congenital Chagas' disease, carried out at three health institutions in São Paulo City, Brazil.	The congenital transmission of Chagas' disease was evaluated in 57 pregnant women with Chagas' disease and their 58 offspring. The patients were selected from three Health Institutions in São Paulo City. The maternal clinical forms of Chagas' disease were: indeterminate (47.4%), cardiac (43.8%) and digestive (8.8%); 55 were born in endemic areas and two in São Paulo City. The transmission of Chag…	English	Revista do Instituto de Medicina Tropical de São Paulo
	I. V. V. Nisida	1999	Descriptive study of the assessment of congenital transmission of Chagas' disease in three institutions in the city of São Paulo / Estudo descritivo da avaliação da transmissão congênita da doença de Chagas em três Instituições da cidade de São Paulo	no abstract	English and Portuguese	Revista Da Sociedade Brasileira De Medicina Tropical
	M. A. Basombrio; J. Nasser; M. A. Segura; D. Marco; O. S. Negrette; M. Padilla; M. C. Mora	1999	La transmision de la enfermedad de Chagas an Salta y la deteccion de casos congenitos / The transmission de Chagas disease in Salta and the detection of congenital cases	The transmission of Chagas disease in Salta and the detection of congenital cases. Data on the prevalence of Trypanosoma cruzi infection is presented for the province of Salta, Argentina. Special emphasis is given to the detection of congenital transmission and to the economic benefits of preventing Chagas’ disease. Seroepidemiological data obtained from 20 year old army draftees revealed a reduc…	Spanish	MEDICINA-BUENOS AIRES-
	M. C. Di Pentima; L.-Y. Hwang; C. M. Skeeter; M. S. Edwards	1999	Prevalence of antibody to Trypanosoma cruzi in pregnant hispanic women in Houston	We assessed the seroprevalence of antibodies to Trypanosoma cruzi among pregnant Hispanic women in Houston. Sera from 2,107 Hispanic and 1,658 non- Hispanic subjects were tested by ELISA for the presence of antibodies to T. cruzi. Twenty-two (0.6%) of 3,765 subjects had sera that were reactive. Seroreactivity was confirmed by hemagglutination assay. Eleven subjects had reactive sera, giving a con…	English	Clinical Infectious Diseases
	M. C. Di Pentima; M. S. Edwards	1999	Enzyme-linked immunosorbent assay for IgA antibodies to Trypanosoma cruzi in congenital infection	with the aim of achieving earlier diagnosis of congenital Trypanosoma cruzi infection, we assessed the usefulness of detecting specific IgA antibody by an ELISA. We evaluated 12 pregnant women chronically infected with T. cruzi, their newborn infants, and three additional neonates with parasitemia at birth. The IgA-specific antibody was detected by adapting the procedure for use of a commercial I…	English	The American journal of tropical medicine and hygiene
	M. Zaidenberg	1999	La enfermedade de Chagas congenita en la Provincia de Salta, Argentina, años 1980-1997 / Congenital Chagas' disease in the province of Salta, Argentina, from 1980 to 1997	This is the experience of 18 years of attending newborn infants suffering from congenital Chagas' disease. From a variety of sources in the provincial health system, the Mother-Child Hospital in the city of Salta, country hospitals and out-patient care, 102 newborn and infants were detected and diagnosed. The newborn were classified into two main groups, one being sub-classified according to diag…	Spanish	Revista da Sociedade Brasileira de Medicina Tropical
	S. B. Blanco; E. L. Segura; R. E. Gurtler	1999	El control de la transmision congenita de Trypanoso cruzi en la Argentina	La transmisión vertical de Trypanosoma cruzi ha ido aumentado su importancia relativa a medida que la transmisión vectorial y transfusional han sido y son crecientemente controladas. La transmisión vertical de T. cruzi no puede ser prevenida, pero el diagnóstico y tratamiento oportuno de la infección congénita alcanza curas cercanas al 100 por ciento. En la Argentina, el Subprograma de Control de…	Spanish	Medicina [B.Aires]
	S. B. Blanco; E. L. Segura; R. E. Gürtler	1999	Control of congenital transmission of Trypanosoma cruzi in Argentina	ease, infects 10–18 million people and may be transmitted to the newborn. Using various data sources, we estimated that nearly 850 congenital cases occurred in Argentina in 1993, or 6.3 expected cases per each reported case in 1994 and in 1994–2001. The congenital transmission of T. cruzi constitutes a sizeable public health problem in the region.	English	Medicina
	S. Contreras; M. R. Fernandez; F. Agüero; J. Desse Desse; T. Orduna; O. Martino	1999	Enfermedad de Chagas-Mazza congenita en Salta	A study was carried out on T. cruzi infection in pregnant women in the Guemes area in Salta province; the rate of infection was 12.3%. Of newborn children studied by the microhematocrit technique, 8.8% were diagnosed with Chagas' disease. All of them were treated with benznidazol (5mg/kg/day) for one month; all of them presented anemia, which was interpreted to be an adverse drug reaction. The mi…	Spanish	Revista da Sociedade Brasileira de Medicina Tropical
	S. F. Neves; S. Elói-Santos; R. Ramos; S. Rigueirinho; G. Gazzinelli; R. Correa-Oliveira	1999	In utero sensitization in Chagas' disease leads to altered lymphocyte phenotypic patterns in the newborn cord blood mononuclear cells	Neonates are sensitized in utero to maternal circulating antigens and idiotypes that eventually cross the placental barrier. We believe that children born of mothers under long lasting antigenic stimulation, as in a chronic infection, would be affected by these maternal influences and show differences in the phenotypic repertoire of lymphocytes. To test this hyphothesis, we evaluated flow cytomet…	English	Parasite Immunology
	A. M. Altemani; A. L. Bittencourt; A. M. A. Lana	2000	Immunohistochemical characterization of the inflammatory infiltrate in placental Chagas' disease: A qualitative and quantitative analysis	Chagas' disease, a systemic illness endemic to some regions of South America, is caused by the protozoan Trypanosoma cruzi. Transplacental infection may occur during any phase and cause fetal death. This study is the first to characterize the inflammatory cells in chagasic villitis by immunohistochemistry. Paraffin sections of 8 placentas with villitis by T. cruzi (4 live births and 4 stillbirths…	English	American Journal of Tropical Medicine and Hygiene
	E. M. V. Reiche; H. K. Morimoto; G. N. Farias; K. R. Hisatsugu; L. Geller; A. C. L. F. Gomes; H. Y. Inoue; G. Rodrigues; T. Matsuo	2000	Prevalência de tripanossomíase americana, sífilis, toxoplasmose, rubéola, hepatite B, hepatite C e da infecção pelo vírus da imunodeficiência humana, avaliada por intermédio de testes sorológicos, em gestantes atendidas no período de 1996 a 1998 no Hospit	In order to evaluate the seroprevalence of the american trypanosomiasis, syphilis, toxoplasmosis, rubella, hepatitis B infection, hepatitis C infection and human immunodeficiency virus infection among pregnant women attended at the Hospital Universitário Regional Norte do Paraná, Londrina State University, Paraná, a retrospective study of the serologic results performed in the prenatal routine du…	Portuguese	Revista da Sociedade Brasileira de Medicina Tropical
	F. Frank; M. a. J. Sartori; C. Asteggiano; S. Lin; S. a. P. de Fabro; R. E. Fretes	2000	The effect of placental subfractions on Trypanosoma cruzi	Five subfractions were collected from six term placentas by mincing and differential centrifugation: homogenate, nuclear, mitochondrial, lysosomal, and supernatant. The effect of each subfraction on Trypanosoma cruzi was assessed by trypan blue exclusion, relative infectivity of mice, and penetration of susceptible cultured VERO cells. Ultrastructural changes in trypomastigotes were identified af…	English	Experimental and molecular pathology
	G. L. Didoli; H. O. Davila; S. Feldman; R. Di Masso; S. S. Revelli; O. A. Bottasso	2000	Protected Trypanosoma cruzi infection in rats born to mothers receiving interferon-gamma during gestation is associated with a decreased intramacrophage parasite growth and preferential synthesis of specific IgG2b antibodies	We demonstrated that administration of interferon gamma (IFN-γ) to pregnant rats conferred partial resistance in their offspring to further challenge with Trypanosoma cruzi. Because of the effects of IFN-γ on macrophage activation and immunoglobulin isotype selection, offspring were now studied to ascertain whether this intervention modifies the in vitro replication of T. cruzi and nitric oxide (…	English	International Journal of Immunopharmacology
	H. Concetti; M. Retegui; G. Pérez; H. Pérez	2000	Chagas' disease of the cervix uteri in a patient with acquired immunodeficiency syndrome	A 27-year-old woman with the acquired immunodeficiency syndrome and endocervical Chagas' disease is reported. The patient was a cocaine addict, and her sexual partner was also human immunodeficiency virus (HIV)-positive. Her past medical history included a son who died 3 days after birth due to congenital Chagas' disease. Seven years later, through a cervical biopsy, a reactivation of Chagas' dis…	English	Human Pathology
	J. Vekemans; C. Truyens; F. Torrico; M. Solano; M.-C. Torrico; P. Rodriguez; C. Alonso-Vega; Y. Carlier	2000	Maternal Trypanosoma cruzi infection upregulates capacity of uninfected neonate cells to produce pro- and anti-inflammatory cytokines	The possibility of maternal in utero modulation of the innate and/or adaptive immune responses of uninfected newborns from Trypanosoma cruzi-infected mothers was investigated by studying the capacity of their whole blood cells to produce cytokines in response to T. cruzi lysate or lipopolysaccharide-plus-phytohemagglutinin (LPS-PHA) stimulation. Cells of such newborns occasionally released gamma …	English	Infection and Immunity
	L. Giordanengo; C. Maldonado; H. W. Rivarola; D. Iosa; N. Girones; M. Fresno; S. Gea	2000	Induction of antibodies reactive to cardiac myosin and development of heart alterations in cruzipain-immunized mice and their offspring	Human and murine infection with Trypanosoma cruzi parasite is usually accompanied by strong humoral and cellular immune response to cruzipain, a parasite immunodominant antigen. In the present study we report that the immunization of mice with cruzipain devoid of enzymatic activity, was able to induce antibodies which bind to a 223-kDa antigen from a mouse heart extract. We identified this protei…	English	European Journal of Immunology
	M. E. NILO; J. ALVARADO; M. RAMIREZ; E. ESPEJO	2000	Hallazgo de tripomastigoto en estudio citoquímico de líquido amniótico	Chagas disease is an important endemic disease in Latinamerica. The transmitions mechanism of Trypanosoma cruzi, etiologic agent of Chagas disease are multiples, this comunication is refering to congenital infection or transplacental infection. The aim of the present report was to describe the finding of trypomastigote in citochemical study of amniotic fluid from pregnant women with 32 weeks of g…	Spanish	Parasitología al día
n/a	M. Nagaiassu; M. Picchi; M. T. Z. d. Costa; F. A. C. Vaz	2000	Doenca de Chagas congenita: relato de caso com hidropisia em recem-nascido	Os autores relatam o caso de um recem-nascido com Doenca de Chagas congenita e hidropisia...	Portuguese	Pediatria (Säo Paulo)
	S. B. Blanco; E. L. Segura; E. N. Cura; R. Chuit; L. Tulián; I. Flores; G. Garbarino; J. F. Villalonga; R. E. Gürtler	2000	Congenital transmission of Trypanosoma cruzi: an operational outline for detecting and treating infected infants in north-western Argentina.	We designed a set of procedures for first-line local health services to detect and treat the congenital transmission of Trypanosoma cruzi at a province-wide scale, and field-tested the programme in the province of Tucumán, northwestern Argentina, from 1992 to 1994. The programme consists of routine screening of pregnant women for seroreactivity to T. cruzi, serological and parasitological follow-…	English	Tropical medicine & international health : TM & IH
n/a	A. García; M. Bahamonde; S. Verdugo; J. Correa; C. Pastene; A. Solari; R. Tassara; M. Lorca	2001	Trypanosoma cruzi transplacental infection: situation in Chile	Trypanosoma cruzi transplacental infection represents a serious public health concern in all the countries like Chile where recent success of insecticide spraying programs eliminated the vector. Because children infected with T. cruzi are usually asymptomatic, a study was designed including infected mothers and their children. The study was conducted for three years to establish diagnostic, treat…	Spanish	Revista médica de Chile
	E. A. Da-Costa-Pinto; E. A. Almeida; D. Figueiredo; F. Bucaretchi; G. Hessel	2001	Chagasic megaesophagus and megacolon diagnosed in childhood and probably caused by vertical transmission.	Reports on children presenting symptoms compatible with the chronic phase of Chagas disease are sporadic. We report a case of a 7-year-old boy who had megaesophagus and megacolon, both of them a consequence of the trypanosomiasis. The etiology was established by means of laboratory and histological features. Based on epidemiological data, the authors concluded that vertical transmission was the m…	English	Revista do Instituto de Medicina Tropical de Sao Paulo
	G. Wallukat; E. Nissen	2001	Anti beta1-adrenoceptor autoantibodies analyzed in spontaneously beating neonatal rat heart myocyte cultures-comparison of methods.	None	English	In vitro cellular & developmental biology. Animal
	H. Schenone; M. Gaggero; J. Sapunar; M. C. Contreras; A. Rojas	2001	Congenital Chagas disease of second generation in Santiago, Chile. Report of two cases. // Enfermedad de Chagas congénita de segunda generación en Santiago, Chile. Relato de dos casos	Congenital Chagas disease (CChD) has been reported in different countries, mostly in Latin America. In 1987 a fatal case of CChD of second generation (CChDSG) was published. Within a period of six months--1989-1990--two cases of CChDSG were diagnosed and studied in the city of Santiago. Two premature newborns, sons of two sisters, with moderate liver and spleen enlargement, were found to have pos…	English	Revista do Instituto de Medicina Tropical de São Paulo
	V. H. Morales; J. Milone; O. Etchegoyen; J. Bordone; A. Uranga	2001	Umbilical cord hematopoietic progenitor cell bank	Transplantation of hematopoietic progenitor cells (HPC) from bone marrow and mobilized peripheral blood is a standard therapy in malignant and non malignant diseases. The lack of suitable donors is an important limitation. The discovery that umbilical cord blood (CB) contains high numbers of HPC that can be used as an alternative source for allogeneic stem cell transplantation led ITMO to establi…	Spanish	Medicina
	A. Mjihdi; M.-A. Lambot; I. J. Stewart; O. Detournay; J.-C. Noël; Y. Carlier; C. Truyens	2002	Acute Trypanosoma cruzi infection in mouse induces infertility or placental parasite invasion and ischemic necrosis associated with massive fetal loss	Pathogens may impair reproduction in association or not with congenital infections. We have investigated the effect of acute infection with Trypanosoma cruzi, the protozoan agent of Chagas' disease in Latin America, on reproduction of mice. Although mating of infected mice occurred at a normal rate, 80% of them did not become gravid. In the few gravid infected mice, implantation numbers were as i…	English	American Journal of Pathology
	E. Hermann; C. Truyens; C. Alonso-Vega; J. Even; P. Rodriguez; A. Berthe; E. Gonzalez-Merino; F. Torrico; Y. Carlier	2002	Human fetuses are able to mount an adultlike CD8 T-cell response	Fetal/neonatal immune responses generally are considered to be immature and weaker than that of adults. We have studied the cord-blood T cells of newborns congenitally infected with Trypanosoma cruzi, the protozoan agent of Chagas disease. Our data demonstrate a predominant activation of CD8 T cells expressing activation markers and armed to mediate effector functions. The analysis of the T-cell …	English	Blood
	M. E. Solana; A. M. Celentano; V. Tekiel; M. Jones; S. M. González Cappa	2002	Trypanosoma cruzi: Effect of parasite subpopulation on murine pregnancy outcome	C3H/HeN female mice infected with distinct Trypanosoma cruzi subpopulations (RA strain [pantropic/reticulotropic] and K98 clone of the CA-I strain [myotropic]) show differences both in inflammatory compromise of the genital tract and in the outcome of pregnancy. The group of mice infected with the K98 clone show lymphomononuclear infiltrates in pelvian fat and in uterus interstitium, coexisting w…	English	Journal of Parasitology
	M. I. Bahamonde; M. Baeza M; C. Chambel; C. Ramírez; M. Goycolea	2002	Prevalencia de la infección transplacentaria por Trypanosoma cruzi en el Hospital de Calama, II Región - Chile	Desde 1997, INCOSUR ha propuesto incorporar a las actividades de control, los programas que realicen los diversos países para intervenir la transmisión transplacentaria del Trypanosoma cruzi. El presente estudio tuvo como propósito conocer, diagnosticar y tratar los casos de enfermedad de Chagas congénita en la II Región de Chile, para lo que se estudiaron los 1.987 partos producidos en un año cr…	Spanish	Rev. patol. trop
	M. J. Sartori; S. Lin; F. M. Frank; E. L. Malchiodi; S. P. De Fabro	2002	Role of placental alkaline phosphatase in the interaction between human placental trophoblast and Trypanosoma cruzi	Congenital Chagas disease, due to the intracellular parasite Trypanosoma cruzi, is associated with premature labor, miscarriage, and placentitis. Human enzyme placental alkaline phosphatase (PLAP) (EC 3.1.3.1.) is membrane-anchored through glycosylphosphatidylinositol (GPI). PLAP is present in plasma in late pregnancy, 36 to 40 weeks; there are lower levels in maternal Chagas disease. Infants bor…	English	Experimental and molecular pathology
	R. E. S. Achá; M. T. O. Rezende; R. A. Guzmán Heredia; A. C. d. Silva; E. S. Rezende; C. A. O. Souza	2002	Prevalência das arritmias cardíacas em portadoras de doença de Chagas, sem cardiopatia aparente durante e após a gravidez	OBJECTIVE: To evaluate cardiac arrhythmias during and after pregnancy in women with Chagas' disease without apparent heart disease using dynamic electrocardiography. METHODS: Twenty pregnant women with Chagas' disease without apparent heart disease aged 19 to 42 years (26.96 ± 3.6) and a control group of 20 non-chagasic pregnant patients aged 16 to 34 years (22.5 ± 4.8). The patients were submitt…	Portuguese	Arq. bras. cardiol
	A. A. C. Abrahão; C. Meneguette; M. A. Sala; R. A. Lopes	2003	Histological and morphometric investigations of changes induced by the RAL strain of Trypanosoma cruzi in the mouse placenta	Pregnant Swiss mice (Mus musculus) were inoculated intraperitoneally with 2 x 105 trypomastigotes of the RAL strain of Trypanosoma cruzi on the 7th day of pregnancy and sacrificed on the 19th day of pregnancy. The placenta was sectioned for the assessment of histological and morphometric changes. The RAL strain showed intense tropism for the placenta, with parasitism reaching the three placental …	English	Revista Brasileira de Ciencias Farmaceuticas/Brazilian Journal of Pharmaceutical Sciences
	A. G. Schijman; J. Altcheh; J. M. Burgos; M. Biancardi; M. Bisio; M. J. Levin; H. Freilij	2003	Aetiological treatment of congenital Chagas’ disease diagnosed and monitored by the polymerase chain reaction	Objectives: This prospective study focused on the evaluation of anti-parasitic therapy in congenital Chagas’ disease, diagnosed and monitored by PCR and conventional diagnosis. Materials and methods: We studied 152 children born to seroreactive mothers, living in a non-endemic area. Fifty infants aged 0–6 months (GA) were diagnosed by microhaematocrit and PCR and 102 children aged 7 months to 17 …	English	Journal of Antimicrobial Chemotherapy
	E. A. Moreno; I. M. Rivera; S. C. Moreno; M. E. Alarcón; A. Lugo-Yarbuh	2003	Transmisión vertical de Trypanosoma cruzi en ratas Wistar durante la fase aguda de la infección. // Vertical transmission of Trypanosoma cruzi in Wistar rats during the acute phase of infection	Abstract. Research on this form of transmission was carried out on female rats intradermally injected, before mating, with 1x10(4) metacyclic trypomastigotes of T. cruzi strains from dog (Pr) and human (YBM). The infected rats, as well as their offspring, were given parasitological, immunological and histopathological examinations during and after gestation. Healthy gestating rats were used as co…	Spanish	Investigación Clínica
	J. Altcheh; R. Corral; M. A. Biancardi; H. Freilij	2003	Anticuerpos Anti-F2/3 como marcador de curación en niños con infección congenita por Trypanosoma Cruzi	The F2/3 antigenic fraction isolated from Trypanosoma cruzi trypomastigotes contains epitopes recognised by antibodies which are representative of active infection. The kinetics of disappearance of conventional serology (CS) and anti-F2/3 antibodies were compared in 21 patients with congenital Chagas´disease after receiving benznidazole treatment. Patients were divided into 2 groups: (A) Age < 8 …	Spanish	Medicina (Buenos Aires)
	M. J. Sartori; L. Mezzano; S. Lin; S. Muñoz; S. P. De Fabro	2003	Role of placental alkaline phosphatase in the internalization of trypomatigotes of Trypanosoma cruzi into HEp2 cells	BACKGROUND: In vitro, Trypanosoma cruzi invades a wide variety of mammalian cells by an unique process that is still poorly understood. Trypomastigotes adhere to specific receptors on the outer membrane of host cells before intracellular invasion, causing calcium ion mobilization and rearrangement of host cell microfilaments. OBJECTIVE: To test if placental alkaline phosphatase (PLAP), a trophobl…	English	Tropical Medicine and International Health
	M. J. Sartori; P. Pons; L. Mezzano; S. Lin; S. P. de Fabro	2003	Trypanosoma cruzi infection induces microfilament depletion in human placenta syncytiotrophoblast	Congenital Chagas disease, endemic in Latin America, is associated with premature labour, miscarriage, and placentitis. Metacyclic trypomastigotes adhere to specific receptors on the outer membrane of host cells as a prelude to intracellular invasion, causing calcium ion mobilization, rearrangement of host cell microfilaments, recruitment of lysosomes and parasite internalization. The actin cytos…	English	Placenta
	M. Virreira; F. Torrico; C. Truyens; C. Alonso-Vega; M. Solano; Y. Carlier; M. Svoboda	2003	Comparison of polymerase chain reaction methods for reliable and easy detection of congenital Trypanosoma cruzi infection	The polymerase chain reaction (PCR) is a potentially interesting diagnostic tool for detecting congenital Trypanosoma cruzi infection at birth. We have compared the sensitivity and capacity of a group of T. cruzi PCR primers in detecting the complete spectrum of known T. cruzi lineages, and to improve and simplify the detection of infection in neonatal blood. We found that the two primers, Tcz1/T…	English	American Journal of Tropical Medicine and Hygiene
	R. E. Gürtler; E. L. Segura; J. E. Cohen	2003	Congenital transmission of Trypanosoma cruzi infection in Argentina	Trypanosoma cruzi, the causative agent of Chagas disease, infects 10-18 million people and may be transmitted to the newborn. Using various data sources, we estimated that nearly 850 congenital cases occurred in Argentina in 1993, or 6.3 expected cases per each reported case in 1994 and in 1994-2001. The congenital transmission of T. cruzi constitutes a sizeable public health problem in the regio…	English	Emerging Infectious Diseases
	W. S. Avila; E. G. Rossi; J. A. F. Ramires; M. Grinberg; M. R. L. Bortolotto; M. Zugaib; P. L. Da Luz	2003	Pregnancy in patients with heart disease: Experience with 1,000 cases	Background: Previously, the high maternal mortality in cardiac patients who became pregnant prompted the assertion: Women with an abnormal heart should not become pregnant. This long-standing notion needs to be revised today. Hypothesis: The study was undertaken to ascertain the experience with a large series of pregnant women with cardiac disease cared for in the same referral center. Methods: F…	English	Clinical Cardiology
	Y. Carlier; F. Torrico	2003	Congenital infection with Trypanosyma cruzi: From mecahnisms of transmission to strategies for diagnosis and control	no abstract	English	Revista da Sociedade Brasileira de Medicina Tropical
	A. Mjihdi; C. Truyens; O. Detournay; Y. Carlier	2004	Systemic and placental productions of tumor necrosis factor contribute to induce fetal mortality in mice acutely infected with Trypanosoma cruzi	Blood levels and placental productions of IFN-c and TNF, known to be harmful for pregnancy, were determined in pregnant mice acutely infected with Trypanosoma cruzi and suffering massive fetal losses without congenital infection. INF-c was detected mainly at day 9 and TNF at days 17 and 19 of pregnancy in plasma of infected mice. TNF levels were significantly correlated to the percentages of dead…	English	Experimental parasitology
	A. Rassi; V. Amato Neto; G. G. Rassi; V. S. Amato; A. Rassi Júnior; A. O. Luquetti; S. G. Rassi	2004	Busca retrospectiva da transmissão maternal da infecção chagásica em pacientes na fase crônica	Maternal transmission of Trypanosoma cruzi from 278 children of 145 mothers, chronically infected with this protozoan, to their offspring was investigated. This study was based upon serological tests. In only two cases (2/278 = 0.7%), such mode of transmission was demonstrated to have occurred. However, as according to extant records both patients had also been breast-fed, and the contribution of…	Portuguese	Revista da Sociedade Brasileira de Medicina Tropical
	C. D. Luján; M. F. Triquell; A. Sembaj; C. E. Guerrero; R. E. Fretes	2004	Trypanosoma cruzi: Productive infection is not allowed by chorionic villous explant from normal human placenta in vitro	We hypothesize that a sustained infection of Trypanosoma cruzi into placental tissue might be diminished. Human placental chorionic villi and VERO cells as controls were co-cultured with T. cruzi. Parasites occupied 0.0137% at 3 h, 0.0224% (24 h), and 0.0572% (72 h) of the total chorionic villi area analyzed and some few placental samples were negative to parasite DNA, whereas 52% of VERO cells w…	English	Experimental Parasitology
	E. C. Neto; R. Rubin; J. Schulte; R. Giugliani	2004	Newborn screening for congenital infectious diseases	To estimate the prevalence of congenital toxoplasmosis, Chagas disease, cytomegalovirus, and rubella, blood samples on dried blood spot (DBS) from neonates (day 3-20 of life) were screened for immunoglobulin (Ig) M against Toxoplasma gondii, cytomegalovirus, rubella virus, and IgG against Trypanosoma cruzi by methods used for serum and adapted for use with DBS. Positive samples were further analy…	English	Emerging Infectious Diseases
	E. Hermann; C. Truyens; C. Alonso-Vega; P. Rodriguez; A. Berthe; xe; lie; F. Torrico; Y. Carlier	2004	Congenital Transmission of Trypanosoma cruzi Is Associated with Maternal Enhanced Parasitemia and Decreased Production of Interferon-g in Response to Parasite Antigens	The conditions and mechanisms of congenital transmission of Trypanosoma cruzi remain largely unknown. In the present study, we compared the parasitic loads and the immune responses of pregnant T. cruzi-infected women who transmitted parasites to their fetus (M+B+ mothers") with those of such women who did not transmit parasites to their fetus ("M+B- mothers"). M+B+ mothers had a higher frequency …	English	The Journal of infectious diseases
	F. Torrico; C. Alonso-Vega; E. Suarez; P. Rodriguez; M.-C. Torrico; M. Dramaix; C. Truyens; Y. Carlier	2004	Maternal Trypanosoma cruzi infection, pregnancy outcome, morbidity, and mortality of congenitally infected and non-infected newborns in Bolivia	This work compares the results of two epidemiologic and clinical surveys on the consequences of maternal chronic Trypanosoma cruzi infection. They were conducted in 1992-1994 and 1999-2001 in the same maternity clinic in Bolivia, a country highly endemic for infection with this parasite. In both surveys, the materno-fetal transmission of parasites occurred in 5-6% of the infected mothers. Materna…	English	American Journal of Tropical Medicine and Hygiene
	M. C. Cusnalder; R. D. Gómez; L. I. Amat; F. Aguiló; A. Henández; J. M. Laila	2004	Chagas Congénito,¿ es posible en España	Chagas' disease is an endemic parasitosis in America. Infected pregnant women can transmit the disease in a vertical or transplacental way to the foetus. The obstetricians are interested in transplacental transmission because this is the way of transmission that leads to congenital Chagas. This is the kind of Chagas that would exist in a non endemic area like Spain. The 20% of Chagasic neonates a…	Spanish	Ginecología y Obstetricia Clínica
	M. Okumura; V. A. Dos Santos; M. E. Camargo; R. Schultz; M. Zugaib	2004	Prenatal diagnosis of congenital Chagas' disease (American trypanosomiasis)	The prenatal diagnosis of congenital transmission of Chagas' disease in a pregnant woman with the indeterminate form of the disease is reported. Sonography revealed fetal hydrops at 31 weeks' gestation. Anti-Trypanosoma cruzi IgM and IgG antibodies were negative in the fetal blood sampled by cordocentesis, but T. cruzi trypomastigotes were found in its buffy coat. Owing to anemia, in utero exchan…	English	Prenatal Diagnosis
	N. C. N. De Souza; C. A. O. Botelho; M. R. Honer	2004	Retrospective study of a pioneer antenatal screening program with 8,477 pregnant women in Brazil.	PURPOSE OF INVESTIGATION: To analyze the results of a statewide screening program inaugurated in 2002 in Mato Grosso do Sul, METHODS: Retrospective audit of the screening results of 8,477 pregnant women for 11 diseases in 19 tests. Local health centers of the Brazilian Unified System of Health/State Program of Pregnant Protection (SUS/PEPG) and central reference processing laboratories, both in a…	English	Clinical and experimental obstetrics & gynecology
n/a	R. L. Cardoni; M. I. Antúnez	2004	Outcome of Trypanosoma cruzi infection in pregnant BALB/c mice	no abstract	English	Annals of Tropical Medicine and Parasitology
	R. L. Cardoni; M. M. García; A. M. De Rissio	2004	Proinflammatory and anti-inflammatory cytokines in pregnant women chronically infected with Trypanosoma cruzi	Mother-to-child transmission of intracellular parasites could be related to the production of immunoregulatory cytokines. The levels of gamma interferon (IFN-γ), tumor necrosis factor-alpha (TNF-α) and lnterleukin (IL) -10 were evaluated during pregnancy in sera of women chronically infected with Trypanosoma cruzi that delivered infected or non-infected children. The levels of IL-10 increased in …	English	Acta Tropica
	S. Lin; M. J. Sartori; L. Mezzano; S. P. de Fabro	2004	Epidermal growth factor (EGF) in the human placental infection with trypanosoma cruzi	Maternal infection of Trypanosoma cruzi is associated with premature births, abortions and placentitis. A decrease in EGF levels has been suggested to occur in animals infected by T. cruzi, but there is no research about the levels of EGF in human patients with Chagas' disease. We evaluated serum EGF levels in pregnant women with and without the disease, and with immunological methods detected EG…	English	Placenta
n/a		2005	Proceedings of the International Colloquium on Congenital Trypanosoma Cruzi Infection, Cochabamba, Bolivia, 6-8 November 2002		Spanish	Revista da Sociedade Brasileira de Medicina Tropical
	A. O. Luquetti; A. W. Ferreira; R. A. Oliveira; S. B. Tavares; A. Rassi; J. C. Dias; A. Prata	2005	Transmisión congenita del Trypanosoma cruzi en Brasil: estimativa de prevalencia baseada en resultados preliminares de la encuesta nacional serológica en niños menores de cinco años, así como otras fuentes / Congenital transmission of Trypanosoma cruzi in Brazil: estimation of prevalence based on preliminary data of national serological surveys in children under 5 years old and other sources	A prevalence estimation of congenital transmission in Brazil is performed, based on several sources of recent data. From a serological survey conducted now in Brazil, with children below 5 years old, preliminary data from the state of Minas Gerais only 19/9,556 children did have antibodies against Trypanosoma cruzi. All 19 mothers were infected, but only one child persisted with antibodies on a s…	Spanish	Revista da Sociedade Brasileira de Medicina Tropical
n/a	A. O. Luquetti; J. C. Dias; A. Prata	2005	Diagnóstico y tratamiento de la infección congénita por Trypanosoma cruzi en Brasil // Diagnosis and treatment of congenital infection caused by Trypanosoma cruzi in Brazil.	Diagnosis of congenital infection should be performed preferentially by the search of the parasite, through microhematocrit. Nevertheless, most of the infected mothers are living now in non-endemic areas, where the expertise for identification of the parasite is low. Furthermore, transmission near delivery or even at delivery do not allow that enough parasites will be detected when the baby is at…	Spanish	Rev. Soc. Bras. Med. Trop
	C. A. Mendoza Ticona; E. Córdova Benzaquen; J. Ancca Juárez; J. Saldaña Díaz; A. Torres Choque; R. Velásquez Talavera; J. de los Ríos Álvarez; J. Saldaña Díaz; S. Vega Chirinos; R. Sánchez Pérez	2005	Prevalencia de la enfermedad de Chagas en puérperas y transmisión congénita en una zona endémica del Perú // The prevalence of Chagas' disease in puerperal women and congenital transmission in an endemic area of Peru	OBJECTIVES: To determine the prevalence of antibodies against Trypanosoma cruzi in puerperal women and to assess possible congenital transmission of Chagas' disease in the department of Arequipa, Peru, where the disease is endemic. METHODS: Women who had given birth between December 2001 and July 2002 in three hospitals (two urban and one rural) and four health centers (three rural and one urban)…	Spanish	Revista Panamericana de Salud Pública
	C. Alonso-Vega; E. Hermann; C. Truyens; P. Rodriguez; M. C. Torrico; F. Torrico; Y. Carlier	2005	Estatus inmunológico de las madres infectadas por T. cruzi / Immunological status of mothers infected with Trypanosoma cruzi.	The mechanisms of congenital transmission of Chagas disease remain largely unknown. To better understand the role of maternal immunology during pregnancy in congenital Chagas transmission, we studied the cytokine production and the parasitic load in three groups of mothers: infected mothers who transmitted the disease to their babies (M+B+-), infected mothers who did not transmit the disease to t…	Spanish	Rev. Soc. Bras. Med. Trop
	C. Billot; F. Torrico; Y. Carlier	2005	Estudio de costo/beneficio de un programa de control de Enfermedad de Chagas Congénita en Bolivia / Cost effectiveness study of a control program of congenital Chagas disease in Bolivia	Cost effectiveness analysis of Chagas' vertical transmission control program in Bolivia: Today, Bolivia is the most concerned country in America by Chagas disease: Trypanosoma cruzi infection affects 20% of whole population, around 1800000 inhabitants, and mother-to-child transmission is around 5%, from 1.6 to 9.8%. Direct and indirect costs derived from disease complications and death, from birt…	Spanish	Rev. Soc. Bras. Med. Trop
n/a	C. N. Velarde	2005	Enfermedad de Chagas en Perú: transmisión congénita // Chagas disease in Peru: congenital transmission	American Trypanosomosis is an important parasitic infection in Peru. Human cases, reservoirs and vectors have been showed in two known geographic areas in the endemic zones: southwestern and northern and northeastern regions of the country; however vectors belonging to the three genera of triatominae: Triatoma, Panstrongylus and Rhodnius have been collected in almost all the territory. The serolo…	Spanish	Rev. Soc. Bras. Med. Trop
n/a	C. Truyens; E. Hermann; C. Alonso-Vega; P. Rodriguez; J. Vekemans; F. Torrico; Y. Carlier	2005	Respuesta inmune en neonatos no infectados nacidos de madres infectadas por Trypanosoma cruzi	We have investigated if maternal T. cruzi infection could induce in utero innate and/or adaptive immune responses in uninfected neonates by measuring specific IgM and IgA antibodies in cord blood plasma, and by performing phenotypic and functional studies of umbilical cord blood cells of their newborns (M+B- group). We detected T. cruzi-specific IgM and IgA antibodies in M+B- cord blood, indicati…	Spanish	Rev. Soc. Bras. Med. Trop
n/a	C. Truyens; K. Mjihdi; M. A. Lambot; M. T. Rivera; J. C. Noël; Y. Carlier	2005	Efectos de la infección aguda y crónica por Trypanosoma cruzi en la gestación de los ratones / Effects of acute and chronic Trypanosoma cruzi infection in pregnant mice	Pathogens may impair reproduction in association or not with congenital infections. We have investigated the effect of acute infection with Trypanosoma cruzi, the protozoan agent of Chagas disease, on reproduction of female mice. In the acute, parasitemic, phase of the infection, female mice were totally unable to reproduce. Most of them (80%) were infertiles and did not develop any gestation. In…	Spanish	Revista da Sociedade Brasileira de Medicina Tropical
n/a	E. Hermann; C. Truyens; C. Alonso-Vega; J. Even; P. Rodriguez; A. Berthe; E. Gonzalez-Merino; F. Torrico; Y. Carlier	2005	Human foetuses are capable of generating an T CD8 immuno response similar to that of adults	Fetal/neonatal immune responses are generally considered to be immature and weaker than in adults. We have studied the cord blood T-cells of newborns congenitally-infected with Trypanosoma cruzi, the protozoan agent of Chagas' disease. Our data demonstrate a predominant activation of CD8 T-cells expressing activation markers and armed to mediate effector functions. Indeed, we have detected parasi…		Revista Da Sociedade Brasileira De Medicina Tropical
	E. Moretti; B. Basso; I. Castro; M. Carrizo Paez; M. Chaul; G. Barbieri; D. Canal Feijoo; M. J. Sartori; R. Carrizo Paez	2005	Chagas' disease: study of congenital transmission in cases of acute maternal infection	We studied three pregnant women with acute chagasic infection. Two patients, infected in the third trimester of pregnancy, had uninfected children. The third patient, infected earlier, had an infected newborn. These results encourage research on risk factors of transmission and on medical decisions concerning pregnant women with acute Chagas' disease.	English	Revista da Sociedade Brasileira de Medicina Tropical
	E. Suárez; C. Alonso-Vega; F. Torrico; M. Córdova	2005	Integral treatment of congenital Chagas disease: the Bolivian experience	We have analyzed the response to the treatment with benznidazol in newborns and nurslings in the Hospital Materno Infantil Germán Urquidi of Cochabamba, Bolivia, between 1999 and 2002. It is important an integral treatment of the nursling with a subsequent information directed to the family. The response was close to 100% when the treatment was correctly administrated. They were not adverse effec…	Spanish	Revista da Sociedade Brasileira de Medicina Tropical
	F. Torrico; C. Alonso-Vega; E. Suarez; P. Rodríguez; M. C. Torrico; M. Dramaix; C. Truyens; Y. Carlier	2005	Nivel de endemia de la infección por Trypanosoma cruzi en el lugar de residencia de la madre y desarrollo de la enfermedad de Chagas congénita en Bolivia // Endemic level of infection by Trypanosoma cruzi in the mother's place of residence and development of congenital Chagas disease in Bolivia	In Bolivia, the prevalence of infection by T. cruzi in women in fertile age can vary between 20 and 60%. The present study made in the Maternity Germin Urquidi of Cochabamba - Bolivia, it has demonstrated, that 19.9% of the mothers who go to this hospitable center to be taken care of in the childbirth, they are carrying of the infection and that 4,6% of them, they are going to transmit, by transp…	Spanish	Rev. Soc. Bras. Med. Trop
n/a	F. Torrico; M. Castro; M. Solano; P. Rodriguez; M. C. Torrico; C. Truyens; Y. Carlier	2005	Efectos de la infección materna por Trypanosoma cruzi en el desarrollo del embarazo y del recien nacido // Effects of maternal infection with Trypanosoma cruzi in pregnancy development and in the newborn infant	In the endemic regions of Bolivia the infection of the feminine population in fertile age by T. cruzi is frequent (20 to 50 % of the women in fertile age) and the rate of fetal maternal transmission is of approximately 5%. A great percentage of infected women do not transmit the infection to the fetus. The intention of the present study carried out at the Maternal-Infantile Hospital Germán Urquid…	Spanish	Rev. Soc. Bras. Med. Trop
	G. Russomando; M. Almirón; N. Candia; L. Franco; Z. Sánchez; I. de Guillen	2005	Implementación y evaluación de un sistema localmente sustentable de diagnostico prenatal que permite detectar casos de transmisión congénita de la enfermedad de Chagas en zonas endémicas del Paraguay / Implementation and evaluation of a locally sustainable system of prenatal diagnosis to detect cases of congenital Chagas disease in endemic areas of Paraguay	A locally sustainable system of prenatal screening of Trypanosoma cruzi infection has been implemented in rural health care centers of endemic areas in Paraguay A total of 61.091 women from Paraguari and Cordillera Departments were serologically evaluated, where 7.802 (12,7%) resulted to be anti-T. cruzi IgG positive. A total of 1,865 infants born to seropositive mothers were examined by parasito…	Spanish	Revista da Sociedade Brasileira de Medicina Tropical
n/a	H. L. Myriam; M. I. Bahamonde; A. García; R. Tassara; E. Urarte; M. C. Contreras; P. Salinas; E. Núñez	2005	Infección materna y transmisión transplacentaria del Trypanosoma cruzi en Chile: diagnóstico, tratamiento y control / Trypanosoma cruzi transplacental infection in Chile: diagnosis, treatment and control	Trypanosoma cruzi transplacental infection represents a serious public health concern in all the countries like Chile where recent success of insecticide spraying programs eliminated the vector. Because children infected with T. cruzi are usually asymptomatic, a study was designed including infected mothers and their children. The study was conducted for three years to establish diagnostic, treat…	Spanish	Revista da Sociedade Brasileira de Medicina Tropical
n/a	J. Altcheh; M. Biancardi; A. Lapeña; G. Ballering; H. Freilij	2005	Enfermedad de Chagas congenita: experiencia del Hospital de Niños Ricardo Gutiérrez, Buenos Aires, Argentina // Congenital Chagas disease: experience in the Hospital de Niños, Ricardo Gutiérrez, Buenos Aires, Argentina	Epidemiological, clinical, diagnostic, and therapeutic data from children who were born to mothers infected with T. cruzi who came to our hospital are presented. In addition, we exhibit the preliminary results of a technique that detects the anti F2/3 antibodies: these would be able to confirm the cure earlier than conventional serology. We also show the results of PCR diagnosis. Most of the moth…	Spanish	Rev. Soc. Bras. Med. Trop
	J. M. Burgos; S. B. Begher; J. M. Freitas; M. Bisio; T. Duffy; J. Altcheh; R. Teijeiro; H. Lopez Alcoba; F. Deccarlini; H. Freilij; M. J. Levin; J. Levalle; A. M. Macedo; A. G. Schijman	2005	Molecular diagnosis and typing of Trypanosoma cruzi populations and lineages in cerebral chagas disease in a patient with AIDS	Trypanosoma cruzi DNA was amplified from an intracranial biopsy and peripheral blood of an HIV patient with encephalitis; this episode was indicative of AIDS and congenital Chagas disease. The analysis of a microsatellite locus revealed a multiclonal parasite population at the brain lesion with a more complex minicircle signature than that profiled in blood using restriction fragment length polym…	English	American Journal of Tropical Medicine and Hygiene
	J. Muñoz; J. Gascón	2005	Imported Chagas disease	Chagas' disease is an endemic zoonosis from the American continent. Latin American immigration to non-endemic countries have defined american trypanosomiasisas an emergent disease in those countries. This emergence" have created diagnostic and therapeutic challenges but, probably most important, a necessity to achieve an epidemiological control of this disease in our area where the vector is not …	Spanish	Enfermedades Emergentes
	L. Maldonado Loayza; F. Torrico	2005	COMPORTAMIENTO INMUNOLOGICO Y PARASITOLOGICO, EN MUJERES EMBARAZADAS A TERMINO Y NO EMBARAZADAS EN EDAD FÉRTIL CON INFECCION POR TRIPANOSOMA CRUZI	The present research was carried out in the Hospital Materno Infantil German Urquidi and the Laboratory of lmmunology of the Faculty of Medical Science, in order to observe the immunological and parasitological behavior of the Chagas disease, in women at the end of their pregnancy with healthy new-borns, women at the end of their pregnancy with new-boms infected with congenital Chagas and non-pre…	Spanish	Gaceta Médica Boliviana
	L. Mezzano; M. J. Sartori; S. Lin; G. Repossi; S. P. de Fabro	2005	Placental alkaline phosphatase (PLAP) study in diabetic human placental villi infected with Trypanosoma cruzi	Previous work has demonstrated that PLAP activity decreases in serum and placental villi from term chagasic and diabetic pregnant women. In vitro, T. cruzi induces changes in human syncytiotrophoblast's PLAP. Our aim was to determine if infection with T. cruzi induces changes in PLAP activity in diabetic and chagasic women's placenta, in order to elucidate if PLAP plays a role in the mechanisms o…	English	Placenta
	M. C. Mora; O. S. Negrette; D. Marco; A. Barrio; M. Ciaccio; M. A. Segura; M. A. Basombrío	2005	Early diagnosis of congenital Trypanosoma cruzi infection using PCR, hemoculture, and capillary concentration, as compared with delayed serology	Congenital Trypanosoma cruzi infection is a highly pathogenic and underreported condition. Early recognition is essential for effective treatment. Umbilical chord blood from newborns (n = 302) to infected mothers was analyzed with microhematocrit, hemoculture, and PCR methods. Each subject was then followed serologically. In calibrated suspensions of T. cruzi in blood, the sensitivity of PCR was …	English	Journal of Parasitology
	M. C. Torrico; M. Solano; J. M. Guzmán; R. Parrado; E. Suarez; C. Alonzo-Vega; C. Truyens; Y. Carlier; F. Torrico	2005	Estimación de la parasitemia en la infección humana por Trypanosoma cruzi: las altas parasitemias están asociadas con la severa y fatal enfermedad de Chagas congénita / Estimation of the parasitemia in Trypanosoma cruzi human infection: high parasitemias are associated with severe and fatal congenital Chagas disease	The aim of this study was to validate the method of microhematocrit tube, as a rapid method to estimate the parasitemia in blood and to associate the parasites concentration with the morbidity and mortality of new born children with congenital Chagas diseases. Our results were determined experimentally and shown that the detection limit of the microhematocrit tube method is 40 parasites/ml when a…	Spanish	Revista da Sociedade Brasileira de Medicina Tropical
	O. Coll; M. Del Pino; E. Llobet	2005	Infección de Chagas perinatal	The incidence of congenital transmission of Chagas’ disease ranges from 0,7-10%, with an estimated mean of 3%. Vertical transmission is the third cause of T. cruzi infection. The management of the infected pregnant woman should be similar that in those who are not infected, with the exception of the screening of hidrops fetalis during the third trimestrer by ecocardiografic follow-up. Due to the …	Spanish	Enf Emerg
n/a	O. Sánchez Negrette; M. C. Mora; M. A. Basombrío	2005	High prevalence of congenital Trypanosoma cruzi infection and family clustering in Salta, Argentina.	OBJECTIVE: Trypanosoma cruzi, the causative agent of Chagas' disease, is transmitted mainly by insect vectors, but congenital and transfusion-borne infections occasionally occur. The factors that are involved in transmission from mother to offspring are not well understood. The objective of this study was to study the presence of T cruzi infection in children who were born to infected mothers and…	English	Pediatrics
	P. Moya; B. Basso; E. Moretti	2005	Enfermedad de Chagas congenita en Córdoba, Argentina: aspectos epidemiológicos, clínicos, diagnósticos y terapéuticos. Experiencia de 30 años de seguimiento	Chagas'disease has a great epidemiological relevance. Most of infected children are asymptomatics, with low mortality rate. The most frequent clinical findings are hepatomegaly and splenomegaly Parasitological methods: fresh smears, microStrout and Hemoculture, sequentially performed, detect the parasite in almost 100% of infected children. The gold standard for immunodiagnosis are serological cu…	Spanish	Rev. Soc. Bras. Med. Trop
	P. Rodriguez; C. Truyens; C. Alonso-Vega; A. Flores; M. Cordova; E. Suarez; F. Torrico; Y. Carlier	2005	Dosificación de anticuerpos IgM e IgA anti-trypanosoma cruzi en sangre de recién nacidos de madres con serología positiva para Chagas / Serum levels for IgM and IgA antibodies to anti-trypanosoma cruzi in samples of blood from newborns from mothers with positive serology for Chagas disease	This study compares the levels of specific antibodies IgM and IgA for Chagas in samples of blood from newborns. Three groups of cord blood samples have been analysed: a group of 42 samples from newborns, displaying positive parasitemia, of seropositive mothers (M+B+), 68 samples from newborns with negative parasitemia whose mothers were seropositive (M+B-) and a group of 45 control newborns comin…	Spanish	Revista da Sociedade Brasileira de Medicina Tropical
	S. Fernandez-Aguilar; M. A. Lambot; F. Torrico; C. Alonso-Vega; M. Córdoba; E. Suarez; J. C. Noël; Y. Carlier	2005	Placental lesions in human Trypanosoma cruzi infection / Las lesiones placentarias en la infección humana por Trypanosoma cruzi	This histopathological study analyzes placentas of babies congenitally infected with T. cruzi (M+B+), or babies not infected but born from infected- (M+B-), or non infected-mothers (M-B-). Placentas M+B+ showed lesions of chorionitis, chorioamnionitis and cord edema with lymphocyte infiltration, whereas such lesions were infiltrated only with polymorphonuclear cells in M+B- and M-B- placentas. Pa…	Spanish	Revista da Sociedade Brasileira de Medicina Tropical
	S. H. Shippey 3rd; C. M. Zahn; M. M. Cisar; T. J. Wu; A. J. Satin	2005	Use of the placental perfusion model to evaluate transplacental passage of Trypanosoma cruzi	OBJECTIVE: To determine whether Trypanosoma cruzi could be identified in placental cells in vitro and in placental tissue using a human ex vivo perfusion model. STUDY DESIGN: A placental cell line was incubated with trypomastigotes for progressive time periods. Trypomastigotes were also infused as a bolus into the maternal circulation of a placental perfusion model. Maternal and fetal perfusates,…	English	Am J Obstet Gynecol
n/a	S. Sosa-Estani	2005	Transmisión congénita del Trypanosoma cruzi en Argentina / Congenital transmission of Trypanosoma cruzi infection in Argentina	Congenital transmission of Trypanosoma cruzi infection in Argentina has being increasing its relative importance with control of vectorial and transfusional transmission growth. It is for this reason that vertical transmission is seen, in the future, as a continuous source of infected newborns, even with vectorial and transfusional transmission completely controlled. Preventing vertical transmiss…	Spanish	Rev. Soc. Bras. Med. Trop
	S. Sosa-Estani; J. M. Belizan; F. Althabe; A. Rubinstein	2005	The need of a neonatal preparation for Chagas disease [6]	no abstract	English	PLoS Medicine
	Y. Carlier	2005	Factores y mecanismos involucrados en la transmissión y el desarollo de la infección congénita por Trypanosoma cruzi / Factors and mechanisms involved in the transmission and development of congenital infection with Trypanosoma cruzi	This paper synthesizes the results obtained from multidisciplinary studies of Bolivian cases of congenital infection with T. cruzi. Congenital infection and congenital Chagas disease do not result from transmission of a particular strain of parasite, but from an equilibrium between complex phenomena, such as a weak maternal type 1 adaptative immune response associated with high maternal parasitem…	Spanish	Rev. Soc. Bras. Med. Trop
	A. G. Schijman	2006	Congenital chagas disease	Chagas disease, a antropozoonosis caused by the protozoan Trypanosoma cruzi, is one of the main parasitic diseases to threaten public health in the world. More than any other parasitic disease, Chagas disease is closely related to social and economic development. T. cruzi infection may be acquired through the triatomid insect vec_x0002_tor, blood transfusion, and the transplacental route causing …	English	Perspectives in Medical Virology
	A. Olivera Mar; F. G. Ortega; S. C. Vidal; N. Hernández-Becerril; E. P. Galdamez; G. C. Concepción; P. A. Reyes; V. M. Monteón	2006	Serological and Parasitological Screening of Trypanosoma cruzi Infection in Mothers and Newborns Living in Two Chagasic Areas of Mexico	Background: Maternal-fetal transmission of Trypanosoma cruzi generally occurs in 2-12% of pregnant infected mothers. This transmission form has been poorly studied in Mexico where only one case of congenital infection published in 1998 has been reported. Methods: We screened 145 mothers and their delivered babies in two hospitals of endemic regions in Mexico (states of Chiapas and Veracruz) searc…	English	Archives of Medical Research
	C. Fritzsche; A. Fernow; E. Reisinger	2006	Selected tropical infectious diseases during pregnancy	About 500,000 pregnant women and 4 million babies die during the first 4 weeks of life every year, and in the last 3 months of pregnancy 4 million babies are stillborn; 99% of these deaths occur in developing countries, reflecting the poor standard of medical care and hygiene. The high mortality of pregnant women and newborns is due to malnutrition, bleeding, anemia, hypertension, miscarriage, ab…	German	Gynakologe
	C. Riera; A. Guarro; H. El Kassab; J. M. Jorba; M. Castro; R. Angrill; M. Gállego; R. Fisa; C. Martin; A. Lobato; M. Portús	2006	Congenital transmission of Trypanosoma cruzi in Europe (Spain): A case report	Here we report a documented case of congenital transmission of Trypanosoma cruzi from a Bolivian mother with chronic Chagas disease living in Spain. The serology and blood nested polymerase chain reaction (PCR) were positive for the mother, and amastigote forms were observed in histopathological study of the placenta and umbilical cord. Direct examination, culture, and nested PCR were positive in…	English	American Journal of Tropical Medicine and Hygiene
	E. A. Moreno; A. C. Quintero; M. E. Alarcón; A. Lugo de Yarbuh; S. C. Moreno; S. Araujo A; R. Borges	2006	Investigaciones sobre la transmisión vertical de Trypanosoma cruzi en ratas Wistar crónicamente infectadas	We give the results of an experimental study on possible vertical transmission of Trypanosoma cruzi in chronically infected Wistar rats. The progress of the infection was evaluated before, during and after parturition with parasitological, serological and histopathological tests. Infected virgin rats and healthy gestating rats were used as control. Direct parasitological examinations of blood sam…	Spanish	Boletín de Malariología y Salud Ambiental
	E. A. Moreno; M. A. Araujo; M. E. Alarcón; A. Lugo de Yarbuh; S. Araujo; R. Borges	2006	Efectos de la infección chagásica aguda en ratas wistar gestantes	White Wistar rats (Rattus norvegicus) were intraperitoneally inoculated with 5x10(4) blood form trypomastigotes of Trypanosoma cruzi and impregnated 10 days after inoculation. The effects of acute infection on gestation were examined using different diagnostic tests. Results showed significant differences (P < 0.01) level in parasitemia values between group B virgin rats and group D gestating rat…	Spanish	Revista Científica
	E. Hermann; C. Alonso-Vega; A. Berthe; C. Truyens; A. Flores; M. Cordova; L. Moretta; F. Torrico; V. Braud; Y. Carlier	2006	Human congenital infection with Trypanosoma cruzi induces phenotypic and functional modifications of cord blood NK cells	We studied the phenotype and activity of cord blood natural killer (NK) cells in newborns congenitally infected with Trypanosoma cruzi. We found that the proportion of CD56bright NK cells was significantly decreased in cord blood from these newborns, suggesting they may have been recruited to secondary lymphoid organs. The remaining CD56bright NK cells exhibited a defective ability in the product…	English	Pediatric research
	F. Torrico; C. A. Vega; E. Suarez; T. Tellez; L. Brutus; P. Rodriguez; M.-C. Torrico; D. Schneider; C. Truyens; Y. Carlier	2006	Are maternal re-infections with Trypanosoma cruzi associated with higher morbidity and mortality of congenital Chagas disease?	BACKGROUND: Comparing two surveys performed in Bolivia in 1992-1994 and 1999-2001, we reported a significant decrease in the proportions of severe and mortal forms of congenital Chagas disease. This might be due to a reduction of vectorial density (VD) in maternal residence area, raising the question of a possible causal relationship between such VD, maternal parasitaemia and prognosis of congeni…	English	Tropical Medicine and International Health
	H. C. Wainwright	2006	My approach to performing a perinatal or neonatal autopsy	An opportunity to determine the cause of death, factors that may have a role in it, and the extent and cause of malformations is provided by perinatal autopsy. The family may be assisted in finding closure after the death of their infant by the information obtained. Insight into classifying infants appearing normal into one of three groups, small, appropriate and large for gestational age, has be…	English	Journal of Clinical Pathology
	H. Id Boufker; H. Alexandre; Y. Carlier; C. Truyens	2006	Infertility in murine acute Trypanosoma cruzi infection is associated with inhibition of pre-implantation embryo development	We previously showed that Trypanosoma cruzi acute infection induced infertility in a great proportion of female mice, which resulted from a defect taking place before implantation. In this study, we have analyzed every step of reproduction from mating to implantation to identify the most sensitive event. Our results show that mating, ovulation, fertilization, and first division of the zygote of i…	English	American Journal of Pathology
	J. de la Torre; C. Coll; M. Coloma; J. I. Martín; E. Padrón; N. L. González González	2006	[Antenatal care in immigrants].	The phenomenon of immigration has had an impact on the health care of the population. The immigrant population in Spain today represents approximately 8% of the total population. The majority of this population proceeds from countries with low income, and its origin and distribution is diverse. The immigrant population is characterised by its being young and healthy, and with a capacity to adapt …	Spanish	Anales del sistema sanitario de Navarra
	M. A. SALA; R. A. LOPES; A. N. A. A. CARRARO ABRAHÃO; C. MENEGUETTE	2006	Efecto de la infección aguda por diferentes cepas de Trypanosoma cruzi sobre el crecimiento intrauterino de fetos de ratón	The objective of this work was to evaluate the effects of the acute maternal infection with different strains of Trypanosoma cruzi on the intrauterine growth of the mouse fetus. Pregnant mice, 60 day-old, were i.p. inoculated with 2 x 10(5) trypomastigotes blood stream of T. cruzi (Colombian, Y, Bolivia or RC strains). The results allow to conclude that the T. cruzi infection affect the intrauter…	Spanish	Parasitología latinoamericana
	M. Alarcón; A. Lugo de Yarbuh; E. A. Moreno; G. Payares; S. Araujo; M. Colmenares	2006	Presencia de Trypanosoma cruzi en tejidos de ratas Wistar infectadas experimentalmente y sus fetos	This study was carried out with a group of 20 days old, 250-g female juvenile rats (Rattus norvegicus) of the Wistar strain. Each rat was inoculated, injecting it intraperitoneally with a 0.1- mL suspension of Blood with 1 x 105 tripomastigotes from the I/PAS/00/PLANALTO strain. The parasites were isolated from naturally infected Panstrongylus geniculatus from a street in an urban area in Caracas…	Spanish	Boletín de Malariología y Salud Ambiental
	M. Del Pino; O. Coll	2006	Enfermedad de Chagas, transmisión maternofetal y experiencia recogida en nuestro centro / Chagas' disease, foetal maternal transmision and experience in our hospital	Congenital transmisión of T. cruzi is possible even in areas where Chagas Disease is non-endemic. In our center, 20% of the attending pregnant women are migrants from Latinamerica. Provisional results of the seroprevalence study in this group of mothers show that around 2% of them are infected by T. cruzi. No cases of congenital transmission have been detected. La transmisión vertical de T. cruzi…	Spanish	Enf Emerg
	M. Virreira; C. Alonso-Vega; M. Solano; J. Jijena; L. Brutus; Z. Bustamante; C. Truyens; D. Schneider; F. Torrico; Y. Carlier	2006	Congenital Chagas disease in Bolivia is not associated with DNA polymorphism of Trypanosoma cruzi	This study aims to typify the Trypanosoma cruzi (sub)lineage(s) in umbilical cord blood of congenitally infected Bolivian newborns, using PCR amplifications of "Region Markers", mini-exon or kDNA fragments followed by hybridization or sequencing. New probes were also designed to distinguish three variants within the TcIId sublineage. The IIb, IId, or IIe T. cruzi sublineages, as well as different…	English	The American Journal of Tropical Medicine and Hygiene
	M. Virreira; S. Martinez; C. Alonso-Vega; F. Torrico; M. Solano; M. C. Torrico; R. Parrado; C. Truyens; Y. Carlier; M. Svoboda	2006	Short report: Amniotic fluid is not useful for diagnosis of congenital Trypanosoma cruzi infection	Although Trypanosoma cruzi can be transmitted transplacentally and induce congenital infection, no data are available about the presence of this parasite in human amniotic fluid. We examined 8, 19, and 4 amniotic fluid samples (collected at delivery or by aspiration of gastric content of neonates) from control uninfected mothers (M-B-), infected mothers delivering uninfected newborns (M+B-), and …	English	American Journal of Tropical Medicine and Hygiene
	Á. Abad; A. Sánchez Gómez; P. Aparicio	2007	Enfermedad de Chagas en España: valoración de un programa de cribado de la infección congénita	Fundamentos: La enfermedad de Chagas, zoonosis causada por el protozoo Tripanosoma cruzi, es una patología emergente en España, debido al incremento de la población inmigrante procedente de Latinoamérica. Ello hace necesario la implantación de medidas de control frente a las principales formas de transmisión en nuestro país, la transfusional y la vertical. El objetivo de este estudio es determina…	Spanish	Enferm. emerg
n/a	A. Guarro; H. El-Kassab; J. M. Jorba; A. Lobato; C. Martín; M. Castro; R. Angrill; F. Corcoy; C. Riera	2007	Un caso de transmisión congénita de la enfermedad de Chagas en Cataluña/A case of congenital transmission of the Chagas disease in Catalonia	La enfermedad de Chagas es una zoonosis endémica en América Central y del Sur con una elevada prevalencia de la enfermedad crónica asintomática entre la población gestante. En los últimos años España recibe una creciente inmigración femenina procedente de estas zonas endémicas. Documentamos un caso de transmisión vertical de Trypanosoma cruzi de una gestante boliviana con Chagas crónico residente…	Spanish	Enferm. emerg
n/a	A. Soriano; M. Vergés; J. Muñoz; C. Castells; M. Portús; J. Gascón	2007	Prevalence of Trypanosoma cruzi infection in the immigrant population of children and women of child-bearing age coming from Central and South America (preliminary results)	Recently, there has been a large increase in immigration from areas with endemic Chagas disease. Until now, there has been no study of the prevalence of Chagas infection in children and non-pregnant women of childbearing age immigrating from South and Central America. This study aimed to measure the prevalence of Chagas disease in these two populations. The study began in March 2006 and is expect…	Spanish	Enfermedades Emergentes
n/a	B. Heck; M. O. G. Araujo; M. A. F. Yunes; I. P. Gouveia	2007	Congenital Chagas disease in Brasilia: Review of 50 cases			Placenta
	E. A. Figueiró-Filho; F. R. d. A. Senefonte; A. H. A. Lopes; O. O. d. Morais; V. G. Souza Júnior; T. L. Maia; G. Duarte	2007	Freqüência das infecções pelo HIV-1, rubéola, sífilis, toxoplasmose, citomegalovírus, herpes simples, hepatite B, hepatite C, doença de Chagas e HTLV I/II em gestantes, do Estado de Mato Grosso do Sul	It was aimed to estimate the frequency of syphilis, rubella, hepatitis B, hepatitis C, toxoplasmosis, Chagas’ disease, HTLV I/II, simple herpes virus, HIV-1 and cytomegalovirus in pregnant women and to evaluate the relationship between age and the frequency of the infections studied. A transversal study of 32,512 pregnant women submitted to pre-natal sreening in the period of November 2002 to Oct…	Portuguese	Revista da Sociedade Brasileira de Medicina Tropical
	E. A. Moreno; M. A. Araujo; M. E. Alarcón; A. Lugo-Y; S. C. Moreno; R. Borges	2007	Alteraciones hematológicas y de glucosa sanguínea en ratas Wistar con infección chagásica aguda, durante la gestación // Hematological and blood glucose alterations in Wistar rats with acute chagasic infection during gestation	The present study examined hematological alterations and blood glucose levels variations in albino Wistar rats (Rattus norvegicus) with acute chagasic infection during gestation. Blood samples were taken from A, B, C and D groups of rats at 0, 6, 12 and 20 days after impregnation for hematological diagnosis and glycemia tests. Statistical analysis of the results showed significant changes (p < 0.…	Spanish	Investigación Clínica
	E. Petersen	2007	Protozoan and helminth infections in pregnancy. Short-term and long-term implications of transmission of infection from mother to foetus	This review of protozoan and helminth infections in pregnancy focuses on the impact on the immune response in the newborn infant to maternal infection. Studies of protozoan and helminth infections in pregnant women and in their offspring have shown that children exposed to antigens or microorganisms during pregnancy often have a reduced immune response to these infections. The most common finding…	English	Parasitology
	F. Torrico; C. Alonso-Vega; C. Billot; C. Truyens; Y. Carlier	2007	Relaciones materno-fetales en la infeccion con T. cruzi y la implementacion de un programa nacional de deteccion y tratamiento de Chagas congenito en Bolivia	Congenital Chagas disease is caused by the transmission of Trypanosoma cruzi from an infected mother to her foetus. Although characteristically found in Latin America countries, this disease is extending to other continents due to the immigration of chronically infected women of reproductive age. The mother to foetus transmission rate varies between 1 and 12% in different regions. The significant…	Spanish	Enfermedades Emergentes
	H. Freilij; M. Biancardi; A. Lapeña; G. Ballering; G. Moscatelli; J. Altcheh; A. C. Silveira	2007	Enfermedad de Chagas en la edad pediátrica	Antiparasitic treatment for T. Cruzi infections has an excellent response in children less than 16 years of age. The younger the child's age at initiation, the better the treatment response, requiring sustained public health measures for disease detection. All at-risk children who have lived in endemic areas, have received a blood transfusion, or have been born to infected mothers should be scree…	Spanish	OPS. La enfermedad de Chagas, a la puerta de los
	J. A. Vargas-Villavicencio; J. Morales-Montor	2007	Pregnancy, acquired immunity and parasitic diseases: main mechanisms associated to resistance or susceptibility / Embarazo inmunidad adquirida y enfermedades parasitarias: principales mecanismos asociados a la resistencia o susceptibilidad	During pregnancy in mammals, the endocrine system plays a protagonic role, characterized by variation of different hormonal serum levels, such as estradiol, progesterone and some gonadotrophic hormones. Furthermore, the immunological system also participates during pregnancy, self-regulation for to avoid not rejecting the fetus. The characteristic immunity during the pregnancy is the humoral type…	Spanish	Revista De Investigacion Clinica-Clinical and Translational Investigation
	J. M. Burgos; J. Altcheh; M. Bisio; T. Duffy; H. M. S. Valadares; M. E. Seidenstein; R. Piccinali; J. M. Freitas; M. J. Levin; L. Macchi; A. M. Macedo; H. Freilij; A. G. Schijman	2007	Direct molecular profiling of minicircle signatures and lineages of Trypanosoma cruzi bloodstream populations causing congenital Chagas disease	Congenital transmission of Trypanosoma cruzi may occur in some or all the gestations from a T. cruzi-infected mother. Variable rates of congenital transmission have been reported in different geographical areas where different parasitic strains predominate, suggesting that parasitic genotypes might play a role in the risk of congenital transmission. Moreover, in cases of transmission it is unknow…	English	International Journal for Parasitology
	J. Muñoz; M. Portús; M. Corachan; V. Fumadó; J. Gascon	2007	Congenital Trypanosoma cruzi infection in a non-endemic area	In May 2004, after launching a screening programme to detect Trypanosoma cruzi infection in the Latin American population, a case of congenital infection in a 2-year-old boy was discovered in Barcelona. Few cases of congenital transmission have been described in non-endemic areas and little is known about the epidemiological and clinical features of congenital Chagas disease in this context. The …	English	Transactions of the Royal Society of Tropical Medicine and Hygiene
	L. Brutus; D. Schneider; J. Postigo; W. Delgado; S. Mollinedo; J.-P. Chippaux	2007	Evidence of congenital transmission of Trypanosoma cruzi in a vector-free area of Bolivia	A seroprevalence survey of Trypanosoma cruzi was carried out in two areas of South Bolivia. Triatoma infestans, the main vector of Tryp. cruzi, was abundant in the first area, but absent in the second one. Titration of Tryp. cruzi antibodies was carried out in children aged 6-24 months and their mothers. The seroprevalence of Chagas' disease was significantly higher in the area with the vector, b…	English	Transactions of the Royal Society of Tropical Medicine and Hygiene
	L. M. McGovern; T. G. Boyce; P. R. Fischer	2007	Congenital infections associated with international travel during pregnancy	With the overall increase in international travel, there is likely to be an increase in travel during pregnancy as well. In developing countries, pregnant women face exposures that can add significant risk for neonatal morbidity and mortality. Infections that can occur in utero or in the early neonatal period include malaria, yellow fever, tuberculosis, hepatitis, human immunodeficiency virus, le…	English	Journal of travel medicine
	M. C. P. Barba; C. P. Cencillo	2007	Chagas vertical: Una realidad en España / Vertically-transmitted Chagas: A reality in Spain	chagas disease, or American trypanosomiasis, is endemic to large regions of America, from the southern United States to the south of Argentina and Chile. Currently, the risk of being infected with the disease does not exist only in Latin America. This infection is beginning to be a serious problem all over the world because of immigration from the endemic regions. It is necessary to update our kn…	Spanish	Acta Pediatrica Espanola
	M. Virreira; C. Truyens; C. Alonso-Vega; L. Brutus; J. Jijena; F. Torrico; Y. Carlier; M. Svoboda	2007	Comparison of Trypanosoma cruzi lineages and levels of parasitic DNA in infected mothers and their newborns	To better understand the factors involved in maternal-fetal transmission of Trypanosoma cruzi, we compared DNA levels - obtained by use of quantitative real-time PCR and parasitic genotypes determined by PCR amplification followed by hybridization - in Bolivian mothers and their congenitally infected newborns. Mothers and their neonates displayed markedly different parasitic DNA levels, as most m…	English	American Journal of Tropical Medicine and Hygiene
	Ministerio de Salud y Deporte, Bolivia	2007	De madres a hijas, a nietas Una herencia de salud: Componente Chagas congénito	Justina está embarazada y sospecha que tiene enfermedad de chagas. Ella sabe que el bebé puede nacer con chagas congénito, si fuera así Justina quisiera poder curar a su wawita pero tiene miedo al hospital. Sin embargo, Justina es una madre responsable.	Spanish
	N. A. Salas; M. Cot; D. Schneider; B. Mendoza; J. A. Santalla; J. Postigo; J.-P. Chippaux; L. Brutus	2007	Risk factors and consequences of congenital Chagas disease in Yacuiba, south Bolivia	Objective: To determine the risk factors of congenital Chagas disease and the consequences of the disease in newborns. Methods: Study of 2712 pregnant women and 2742 newborns in Yacuiba, south Bolivia. Chagas infection was determined serologically in mothers and parasitologically in newborns. Consequences of congenital Chagas disease were assessed clinically. Results: The prevalence of Chagas dis…	English	Tropical Medicine & International Health
n/a	N. R. Puig; H. O. Dávila	2007	Maternal effects and immune response. Studies in the endemic Chagas' disease / Los efectos maternos y el sistema inmune en una patología endémica: La enfermedad de Chagas	Pregnancy in mammals results from the coexistence during gestation of two organisms that constantly interact through various stimuli, namely, the antigenic ones. The young are submitted to the influences of the maternal environment, notably nutritional and immunological, during gestation and in the first stages of intrauterine life. For this reason certain biological characters, such as weight, b…	Spanish	Revista Medica de Rosario
n/a	P. Bourée; F. Bisaro	2007	Parasitic diseases and pregnancy	In tropical areas, parasitic diseases are very frequent during pregnancy. Malaria is the most frequent, with different complications in pregnant women (anaemia, cerebral malaria, abortion) and in the fetus (low birthweight, congenital malaria), mostly after first pregnancies. Diagnosis must be confirmed rapidly and the treatment is effective with most of antimalarial drugs. Prophylaxis is possibl…	French	Revue du Praticien
	Panamerican Health Organization	2007	Informe de la Consulta Técnica sobre Información, Educación y Comunicación (IEC) en Enfermedad de Chagas Congénita	Esta consulta, establece las bases de información, educación y comunicación sobre las cuales establecer esta sensibilización individual, familiar, colectiva, social, profesional y política, para actuar de forma sustentable y oportuna en el diagnóstico y tratamiento de recién nacidos infectados por T. cruzi.	Spanish
	R. Cutrullis; G. Ballering; J. Altcheh; G. Moscatelli; R. Corral; P. Petray; H. Freilij	2007	Anti-M2 muscarinic receptor autoantibodies in Trypanosoma cruzi-infected pediatric patients treated with benznidazole	La presencia de autoanticuerpos con actividad adrenérgica y colinérgica, capaces de modificar la actividad de los receptores a neurotransmisores, ha sido asociada a la patogénesis de la Miocardiopatia chagásica. Hemos investigado la existencia de autoanticuerpos contra receptores muscarínicos M2 en la fracción IgG de 14 pacientes pediátricos con Enfermedad de Chagas y en 18 controles no infectado…	English	Rev. patol. trop
	R. H. Lucero; B. L. Brusés; D. E. Merino; G. J. Fernández; E. C. Crenna; J. M. Alonso	2007	Enfermedad de Chagas congénito en Hospitales de la ciudad de Corrientes-Argentina / Congenital Chagas' Disease in hospitals of Corrientes City-Argentina	Between January 2005 and June 2006, 2075 pregnant women from “A.I. de Llano “ and “J. R. Vidal” Hospitals from Corrientes were studied. Indirect Hemaglutination (HAI) and ELISA test were performed. In seropositive patients’ newborn direct parasitologic methods (DPM) of Microstrout and bulk drop, and PCR amplification were made. Every sample with the specific band of 330pb of the kinetoplastide DN…	Spanish	Enferm. emerg
n/a	S. Indermaur; F. Chappuis; Y. Jackson; C. Myers	2007	A case of congenital chagas disease in Switzerland			Swiss Medical Weekly
	Y. Carlier	2007	Maladie de chagas congénitale : du laboratoire à la santé publique / Congenital Chagas disease: from the laboratory to public health	Trypanosoma cruzi, the protozoan agent of Chagas disease can be transmitted from mother to foetus. The incidence of congenital infection is estimated to be at least 15,000 cases per year in Latin-America. Its incidence in the non endemic countries (U.S.A., Europe, Japan) is not known. Thanks to multidisciplinary studies performed in Bolivia, it has been possible to specify the epidemiologic and c…	French	Bulletin et mémoires de l'Académie royale de médecine de Belgique
	A. A. Fragata Filho; E. d. B. Correia; R. Borges Filho; M. d. O. Vasconcelos; D. Janczuk; C. S. d. S. Martins	2008	Seqüência de transmissões não habituais da infecção chagásica em uma mesma família: transfusional para a mãe e congênita para o filho, de cepa de Trypanosoma cruzi resistente ao tratamento	The authors present two cases of unusual transmission of Chagas infection in the same family: the mother by blood transfusion and her second child across the placenta. The child was diagnosed by chance and etiological treatment for both the mother and the child was ineffective in eradicating the parasitemia. At present, they continue to present the indeterminate form of the disease. Os autores ap…	Portuguese	Revista da Sociedade Brasileira de Medicina Tropical
n/a	A. Lugo-Yarbuh; J. Rondon; M. Alarcon; E. Moreno; S. Araujo	2008	ACUTE CENTRAL NERVOUS SYSTEM INFECTION BY TRYPANOSOMA CRUZI IN PREGNANCY RATS	The acute infection of the CNS by Trypanosoma cruzi acquired by blood transfusion is uncommon. The concomitance of AIDS in the patient reported shows the importance of cellular immunity in restriction of this parasite, and reinforces the problem of blood transfusion in endemic zones.	Spanish	American Journal of Tropical Medicine and Hygiene
	A. Q. de Andrade; E. D. Gontijo	2008	Triagem neonatal para infecção chagásica congênita: aplicação de análise de classe latente para avaliação dos testes diagnósticos	The present study had the aim of evaluating conventional serum tests that are used in neonatal screening for Chagas disease, with a discussion on the statistical methods available. A random sample among 23,308 newborns who were screened for congenital Chagas disease was studied using the following three tests: enzyme immunoassay, indirect immunofluorescence and indirect hemagglutination. The data…	Portuguese	Revista da Sociedade Brasileira de Medicina Tropical
	C. N. Diez; S. Manattini; J. C. Zanuttini; O. Bottasso; I. Marcipar	2008	Short report: The value of molecular studies for the diagnosis of congenital chagas disease in northeastern Argentina	Polymerase chain reaction (PCR) as a diagnostic tool for congenital Chagas disease is scarcely used. To assess the usefulness of PCR, a study in neonates was carried out to compare PCR with standard methods; that is bloodstream parasites by microhematocrit, and/or seroconversion by two conventional procedures. Seventeen neonates, born to mothers with positive Trypanosoma cruzi serology were analy…	English	American Journal of Tropical Medicine and Hygiene
	E. Massad	2008	The elimination of Chagas' disease from Brazil	On 9 June 2006 the Pan American Health Organization (PAHO) presented the Minister of Health of Brazil with the International Elimination of Transmission of Chagas' Disease Certificate. This act was the culmination of an intensive process that began in 1991 with the Southern Cone Initiative, a joint agreement between the governments of Argentina, Bolivia, Brazil, Chile, Paraguay, Uruguay and Peru,…	English	Epidemiology and Infection
	E. S. Badra; M. A. Sala; R. A. Lopes; J. C. Prado Jr.; S. Albuquerque; S. Zucoloto; A. A. Carraro-Abrahão	2008	Histopathological Changes in the Placentas and Fetuses of Mice Infected with Trypanosoma cruzi Isolated from the Myotis nigricans nigricans Bat	Histopathological changes and placental transmission were studied in the late stages of pregnancy in mice infected with a strain of Trypanosoma cruzi, isolated from a Myotis nigricans nigricans bat. Large amastigote nests were observed in uterine muscles, as well as in decidual and endothelial placental cells. In addition, persistent coagulative and fibrotic vascular degeneration was observed. La…	English	Journal of Comparative Pathology
	G. L. Dolcini; M. E. Solana; G. Andreani; A. M. Celentano; L. M. Parodi; A. M. Donato; N. Elissondo; S. M. G. Cappa; L. D. Giavedoni; L. M. Peralta	2008	Trypanosoma cruzi (Chagas' disease agent) reduces HIV-1 replication in human placenta	Background: Several factors determine the risk of HIV mother-to-child transmission (MTCT), such as coinfections in placentas from HIV-1 positive mothers with other pathogens. Chagas' disease is one of the most endemic zoonoses in Latin America, caused by the protozoan Trypanosoma cruzi. The purpose of the study was to determine whether T. cruzi modifies HIV infection of the placenta at the tissue…	English	Retrovirology
	J. C. García Collada; R. M. Pereda Marina; R. Sánchez Gabaldón	2008	Anesthetic management for a pregnant woman with Chagas cardiomyopathy	Chagas disease, or American trypanosomiasis, is a parasitic disease caused by the protozoan Trypanosoma cruzi, which is native to the Americas. We report the case of a 35-year-old woman in her 37th week of pregnancy who required a cesarean section after being diagnosed with chronic-stage Chagas disease involving the heart and the digestive system. We discuss the anesthetic technique used, the pri…	Spanish	Revista española de anestesiología y reanimación
n/a	J. G. F. Goncalves	2008	Chagas' disease and associated conditions: state of the art and management: pregnancy			Revista Da Sociedade Brasileira De Medicina Tropical
	J. Gascón; M. J. Pinazo	2008	Control of the vertical transmission of Trypanosoma cruzi in Spain: Main challenge of imported disease	No abstract	Spanish	Enfermedades Infecciosas y Microbiologia Clinica
	J. L. Grieves; G. B. Hubbard; J. T. Williams; J. L. Vandeberg; E. J. Dick Jr.; J. C. López-Alvarenga; N. E. Schlabritz-loutsevitch	2008	Trypanosoma cruzi in non-human primates with a history of stillbirths: A retrospective study (Papio hamadryas spp.) and case report (Macaca fascicularis)	Background: Congenital transmission of Trypanosoma cruzi has been described in humans and experimental work has been conducted with mice, but not with non-human primates (NHPs). Methods: We conducted a retrospective study of female baboons (Papio hamadryas spp.) naturally seropositive or seronegative for T. cruzi with history of fetal loss, and we report a stillbirth in a cynomolgus macaque (Maca…	English	Journal of Medical Primatology
	J. M. Paricio-Talayero; M. J. Benlloch-Muncharaz; J. I. Collar-del-Castillo; A. Rubio-Soriano; C. Serrat-Pérez; J. Magraner-Egea; L. Landa-Rivera; M. Sánchez-Palomares; B. Beseler-Soto; L. Santos-Serrano	2008	Vigilancia epidemiológica de la transmisión vertical de la enfermedad de Chagas en tres maternidades de la Comunidad Valenciana / Epidemiological surveillance of vertically-transmitted Chagas disease at three maternity hospitals in the Valencian Community	INTRODUCTION AND AIM: Immigration to Spain of Latin Americans with Chagas disease in its indeterminate phase could result in vertical transmission of the disease or transmission by transfusion or organ transplantation. To ascertain the magnitude of this problem, we investigated the prevalence of bearers among women who gave birth in 3 state maternity hospitals in the Valencian Community and the i…	Spanish	Enfermedades Infecciosas y Microbiología Clínica
	L. Brutus; D. Schneider; J. Postigo; M. Romero; J. Santalla; J. P. Chippaux	2008	Congenital Chagas disease: Diagnostic and clinical aspects in an area without vectorial transmission, Bermejo, Bolivia	The authors carried out a 1-year study of a population of pregnant women delivering at Bermejo hospital, South Bolivia. In this area, vectorial transmission of Trypanosoma cruzi is negligible and women infect themselves during displacements in close endemic areas. The prevalence of T. cruzi in 508 pregnant women, diagnosed by several serological tests, was 33.9%. In eight infants, we observed T. …	English	Acta Tropica
	L. C. Peres; F. P. Saggioro; L. B. Dias Jr.; V. A. F. Alves; R. A. Brasil; V. E. D. D. B. Luiz; L. Neder; F. C. Rosman; R. N. Fleury; S. Ura; A. T. Orsi; C. Talhari; L. C. D. L. Ferreira; S. G. Ramos; L. C. Rey; F. E. Martinez-Espinosa; F. S. D. S. Filho; M. I. S. Duarte; J. R. Lambertucci; L. M. C. Chimelli; P. S. Rosa; A. D. F. F. Belone	2008	Infectious diseases in paediatric pathology: Experience from a developing country	Infectious and parasitic diseases have always challenged man. Although many of them are typically seen in some areas of the world and can be adequately managed by just improving socioeconomic status and sanitary conditions, they are still quite prevalent and may sometimes be seen outside their original geographical areas. Human migration due to different reasons, tourism, blood transfusion and so…	English	Pathology
	M. Á. Sala; R. A. Lopes; A. A. C. Abrahão; C. Meneguette; S. d. Albuquerque; R. D. Ribeiro	2008	Estudio Cariométrico de Placentas de Ratones con Infección Aguda por Diferentes Cepas de Trypanosoma cruzi // Karyometric Study of Placentas from Mice with Acute Infection by Different Strains of Trypanosoma cruzi	The objective of this work was to evaluate karyometrically the alterations caused by different strains of Trypanosoma cruzi in the mouse placenta. Pregnant mice, 60-day oíd, were intraperitoneally inoculated with 2 x 10(5) bloodstream trypomastigotes of the Colombian, Y, Bolivia or RC strain of T cruzi. There were observed clear differences in the karyometric alterations of the trophoblast giant …	Spanish	International Journal of Morphology
	M. C. Perez; M. Alarcon; L. Goncalves; A. L. de Yarbuh; E. Moreno; S. Araujo; J. Villarreal	2008	Anomalías morfológicas y estructurales en fetos de ratones con infección aguda experimental por Trypanosoma cruzi / Morphological and structural anomalies in fetuses of mice with acute experimental infection by Trypanosoma cruzi	The present study shows the development of the fetuses from pregnant female mice NMRI inoculated with M/HOM/BRA/53/Y Trypanosoma cruzi strain. The infection revealed the highest levels of patent parasitemia in mice with 30 days postinfection and 20 days of pregnancy in comparison with infected unmated mice. Three fetuses (15%) from two infected mice with high levels of parasitemia, showed morphol…	Spanish	Boletin De Malariologia Y Salud Ambiental
	M. Flores-Chávez; Y. Faez; J. M. Olalla; I. Cruz; T. Gárate; M. Rodríguez; P. Blanc; C. Cañavate	2008	Fatal congenital Chagas' disease in a non-endemic area: a case report	The early diagnosis of congenital Chagas' disease is very important if infected newborns, whether symptomatic or not, are to receive adequate treatment. This paper describes the complications arising in the diagnosis of a newborn with fatal congenital Chagas' disease in Spain, a non-endemic area where visceral leishmaniasis is present.	English	Cases Journal
	M. I. González-Tomé; P. Rojo; M. Flores-Chavez	2008	Enfermedad de Chagas. Prevención de la infección en el recién nacido / Chagas' disease: Prevention of infection in the newborn	La infección por Trypanosoma cruzi o enfermedad de Chagas es una enfermedad crónica endémica desde el sur de Estados Unidos hasta Chile y Argentina. Se transmite por la picadura de la vinchuca, vía transfusional o por trasplante de órganos y de madre a hijo en cualquiera de sus embarazos. La infección congénita podría pasar inadvertida pues la embarazada con infección por T. cruzi frecuentemente …	Spanish	Ann Pediatr
	M. M. García; A. M. De Rissio; X. Villalonga; E. Mengoni; R. L. Cardoni	2008	Soluble tumor necrosis factor (TNF) receptors (sTNF-R1 and -R2) in pregnant women chronically infected with Trypanosoma cruzi and their children	Most congenital transmissions of Trypanosoma cruzi are not detected. As the levels of mediators regulating the immune response might be different in the absence or in the presence of transmission, we explored the levels of tumor necrosis factor (TNF) and soluble TNF receptors TNF-R1 and -R2 in T. cruzi-infected pregnant women and the neonates. We previously found that the circulating levels of TN…	English	American Journal of Tropical Medicine and Hygiene
	P. Buekens; O. Almendares; Y. Carlier; E. Dumonteil; M. Eberhard; R. Gamboa-Leon; M. James; N. Padilla; D. Wesson; X. Xiong	2008	Mother-to-child transmission of Chagas’ disease in North America: why don’t we do more?	Objectives: Mothers with Chagas' disease can transmit Trypanosoma cruzi to their fetuses, who often become carriers of the infection and are then at risk of developing severe cardiac disease later in the course of their lives. If identified early enough after birth, the infected newborns can be treated and cured. Our objective was to review the data available in Canada, Mexico, and the United Sta…	English	Maternal and child health journal
	S. Sosa-Estani; M. R. Gamboa-León; J. Del Cid-Lemus; F. Althabe; J. Alger; O. Almendares; M. L. Cafferata; J.-P. Chippaux; E. Dumonteil; L. Gibbons; N. Padilla-Raygoza; D. Schneider; J. M. Belizán; P. Buekens; M. James; G. Garbarino; R. Chahla; J. R. Postigo-Ignacio; J. Santalla; D. Amador; I. Giron; C. Ponce; E. Ponce; C. Zuniga; C. Gonzalez-Ramirez	2008	Short report: Use of a rapid test on umbilical cord blood to screen for trypanosoma cruzi infection in pregnant women in Argentina, Bolivia, Honduras, and México	We conducted a cross-sectional study of Chagas disease in five endemic areas in Argentina, Bolivia, Honduras, and México to estimate the prevalence of Trypanosoma cruzi-specific antibodies in pregnant women, and to assess the use of a rapid test (Chagas Stat-Pak) to screen for T. cruzi infection at the time of delivery. The prevalence of antibodies to T. cruzi measured by enzyme-linked immunosorb…	English	American Journal of Tropical Medicine and Hygiene
	T. Gastañaga Holguera; F. J. García Santos; M. Á. Herráiz; J. A. Vidart Aragón	2008	Enfermedad de Chagas y gestación / Chagas' disease and pregnancy	Chagas’ disease can be transmitted through verticaltransmission and breast feeding in non-endemicareas. Migration is spreading new diseases in theseareas, which may have diagnostic and therapeuticimplications in pregnancy. The main effects innewborns reported in the literature are prematurity,low birth weight, and low Apgar score. Placentalinvolvement does not imply fetal disease in allcases. Tre…	Spanish	Prog. obstet. ginecol. (Ed. impr.)
	W. Apt B.; I. Heitmann G.; M. I. Jercic L.; L. Jofré M.; P. Muñoz C. Del V.; I. Noemí H.; A. M. San Martín V.; J. Sapunar P.; M. Torres H.; I. Zulantay A.	2008	Guías clínicas de la enfermedad de Chagas: Parte II. Enfermedad de Chagas en el adulto, la infancia y adolescencia / Part II. Chagas disease in adults, infancy and adolescence	The different stages of Chagas disease in adults: acute, undetermined or latent and chronic phases are described. This document contains guidelines for etiological diagnosis of Chagas disease and its treatment. In chronic phase, as cardiac and digestive system (esophagus and colon) are affected, symptoms and signs, evolution of the disease, laboratory analysis and treatment are described. The fol…	Spanish	Revista Chilena de Infectologia
	Y. Carlier	2008	Enfermedad de Chagas congénita: del laboratorio a la salud pública	Trypanosoma cruzi, el protozoario agente de la enfermedad Chagas, puede ser transmitido de la madre a su feto. La incidencia de esta infección congénita es estimada, como mínimo, a 15000 casos por año en América Latina. Su incidencia en los países no endémicos (USA, Europa, Japón) no es conocida. Gracias a estudios multidisciplinarios realizados en Bolivia, ha sido posible especificar las caracte…	Spanish	Enferm. emerg
	A. B. Araújo; V. D. Castagno; T. Gallina; M. E. A. Berne	2009	Prevalência da doença de Chagas em gestantes da região sul do Rio Grande do Sul	Anti-Trypanosoma cruzi antibodies in the umbilical cord of 351 parturients in the city of Pelotas, Rio Grande do Sul were investigated to determine the prevalence of Chagas disease among pregnant women. One case was identified (0.3%), without detection of congenital transmission. This highlights the importance of investigating Chagas disease among pregnant women living in or originating from ende…	Portuguese	Revista da Sociedade Brasileira de Medicina Tropical
	A. Lugo de Yarbuh; J. Rondón; M. Alarcón; E. Moreno; S. Araujo	2009	Efecto de la infección aguda con Trypanosoma cruzi sobre el sistema nervioso central de rata gestante	This study analyzed the effect of acute infection with Trypanosoma cruzi on the histology of Central Nervous System (CNS) of rats during pregnancy. Wistar rats were infected by intraperitonealy inoculation of 5x10(4) blood trypomastigotes of the M/HOM/Bra/53/Y strain. To obtain pregnancies during the ascending phase of parasitemia, rats in estrus of its menstrual cycle were matched with males at …	Spanish	Revista de la Facultad de Medicina
	A. M. De Rissio; K. Scollo; R. L. Cardoni	2009	Maternal fetal-transmission of Trypanosoma cruzi in Argentina	In the neonates born to T. cruzi infected mothers, the diagnosis of the congenital transmission relays on the detection of the parasites and/or the specific antibodies non-transferred by their mothers, in the absence of blood transfusion and vectorial transmission. In the early stage, approximately until the 7th month of life, when maternal immunoglobulins could be present, the diagnosis depends …	Spanish	Medicina
	A. S. S. M. CARRILERO B QUESADA JJ	2009	Enfermedad de Chagas congénita en recién nacido de madre de origen boliviano/Congenital Chagas disease in a newborn of a Bolivian mother	Benznidazol, Bolivia, Casos clínicos, Diagnóstico, Enfermedad de Chagas, Enfermedades genéticas congénitas , España, Microbiología, Recién nacido, Tratamiento, Tratamiento farmacológico, Tripanosoma cruzi	Spanish	Enfermedades Infecciosas y Microbiología Clínica
	B. Martinez de Tejada; Y. Jackson; C. Paccolat; O. Irion	2009	Congenital Chagas disease in Geneva: diagnostic and clinical aspects	The diagnostic and clinical aspects of congenital Chagas’ disease were studied in 71 children in Buenos Aires. The children’s ages ranged from 2 days to 10 years. In infants <6 monthsold, the disease was diagnosed by detection of Trypanosoma cruzi in the blood; the microhematocrit test waspositive in 38 (97.4%) of 39 cases. This test was the fastest and most reliable diagnostic method in this gro…	French	Revue medicale suisse
n/a	C. Barona-Vilar; R. Mas-Pons; A. Fullana-Montoro	2009	PROTOCOL INTERVENTION FOR CONGENITAL CHAGAS DISEASE: EXPERIENCE IN THE VALENCIAN COMMUNITY			Gaceta sanitaria
	C. Bern; M. Verastegui; R. H. Gilman; C. LaFuente; G. Galdos-Cardenas; M. Calderon; J. Pacori; M. Del Carmen Abastoflor; H. Aparicio; M. F. Brady; L. Ferrufino; N. Angulo; S. Marcus; C. Sterling; J. H. Maguire	2009	Congenital Trypanosoma cruzi Transmission in Santa Cruz, Bolivia	Background: We conducted a study of congenital Trypanosoma cruzi infection in Santa Cruz, Bolivia. Our objective was to apply new tools to identify weak points in current screening algorithms, and find ways to improve them. Methods: Women presenting for delivery were screened by rapid and conventional serological tests. For infants of infected mothers, blood specimens obtained on days 0, 7, 21, 3…	English	Clinical Infectious Diseases
	E. D. Gontijo; G. M. Q. d. Andrade; S. E. Santos; L. M. d. C. Galvão; E. F. Moreira; F. S. Pinto; J. C. P. Dias; J. N. Januário	2009	Triagem neonatal da infecção pelo Trypanosoma cruzi em Minas Gerais, Brasil: transmissão congênita emapeamento das áreas endêmicas	No Brasil, uma vez controlada a transmissão pelas vias vetorial e transfusional, a via vertical adquiriu maior importância na transmissão da doença de Chagas (DC). A alta possibilidade de cura da doença de Chagas congênita (DCC) faz com que seu diagnóstico seja imperativo.Visando definir o risco de transmissão vertical e mapear áreas de risco, realizou-se inquérito sorológico em 63.673 neonatos d…	Portuguese	Epidemiol. serv. saúde
	G. Piat; J. F. Almirón; J. R. Romano; M. F. Romano	2009	Chagas congénito revisión de una enfermedad curable y subestimada	Chagas disease is a pathology characteristic of this zone. Vertical transmission of Trypanosoma cruzi has been increasing importance as vector transmission and transfusion have been and are increasingly controlled. Its relation to pregnancy manifested by different symptoms, both the mother and the fetus. Microhematocrit technique is the method of choice for parasitologic diagnosis of congenital i…	Spanish	Rev Posgrado VIa Cátedra Med
	G. Russomando	2009	Transmisión congénita de la enfermedad de Chagas en el Paraguay / Congenital transmission of Chagas disease in Paraguay	The current strategies recommended for the diagnosis of congenital Chagas disease require the conventional serological diagnosis in pregnant women to detect their infection and the parasitological confirmation in the congenitally infected newborns. The detection of parasites in blood is not a method easy to apply at large scale and at public health level. Therefore, the conventional serology is r…	Spanish	Mem. Inst. Invest. Cienc. Salud (Impr.)
	J. M. Burgos; J. Altcheh; N. Petrucelli; M. Bisio; M. J. Levin; H. Freilij; A. G. Schijman	2009	Molecular diagnosis and treatment monitoring of congenital transmission of Trypanosoma cruzi to twins of a triplet delivery	Congenital transmission of Trypanosoma cruzi was diagnosed in 2 triplets born to a triamniotic bichorionic delivery. Only the sisters sharing the placenta became infected, as diagnosed by microhematocrit and/or polymerase chain reaction of 3 parasite targets. The neonates' parasitologic response to benznidazole was monitored. Molecular strategies allowed genotyping lineage IId and identical minic…	English	Diagnostic microbiology and infectious disease
	J. M. Ramos; A. Milla; V. Sánchez; M. Vergés; C. Toro; F. Gutiérraz	2009	Cribado prenatal de la infección por Trypanosoma cruzi y virus linfotrópico humano de células T en gestantes latinoamericanas / Prenatal screening for Trypanosoma cruzi and human T lymphotropic virus types 1 and 2 in pregnant Latin American women	Introducción: estimar la seroprevalencia de infección por Trypanosoma cruzi y por el virus linfotrópico humano (HTLV) en mujeres gestantes latinoamericanas. Métodos: estudio serológico en mujeres gestantes latinoamericanas que acudieron a la consulta de fisiopatología fetal de un hospital español desde enero de 2006 hasta junio de 2007. Resultados: de las 229 gestantes estudiadas, 4 fueron positi…	Spanish	Enferm. infecc. microbiol. clín. (Ed. impr.)
	J. Muñoz; O. Coll; T. Juncosa; M. Vergés; M. D. Pino; V. Fumado; J. Bosch; E. J. Posada; S. Hernandez; R. Fisa; J. M. Boguña; M. Gállego; S. Sanz; M. Portús; J. Gascón	2009	Prevalence and vertical transmission of Trypanosoma cruzi infection among pregnant latin american women attending 2 maternity clinics in barcelona, spain	We performed a prospective screening for Trypanosoma cruzi infection in 1350 Latin American pregnant women and their offspring in Barcelona, Spain. The rate of seroprevalence was 3.4%, and 7.3% of the newborns were infected. Routine screening and management programs in maternity wards may be warranted. © 2009 by the Infectious Diseases Society of America. All rights reserved.	English	Clinical Infectious Diseases
	J.-P. Chippaux; J. A. Santalla; J. R. Postigo; M. Romero; N. A. Salas Clavijo; D. Schneider; L. Brutus	2009	Sensitivity and specificity of chagas stat-pak® test in Bolivia	SummaryObjective To compare the results of an immunochromatographic test performed on whole blood, Chagas Stat-Pak®, with those of an ELISA test using recombinant antigens. Method We tested 995 subjects of a rural population of all ages in the south of Bolivia, 459 pregnant women of the same population and 1030 urban women giving birth from the east of Bolivia. Results The sensitivity of the CSP …	English	Tropical Medicine and International Health
	J.-P. F. Chippaux; A. N. S. Clavijo; J. A. Santalla; J. R. Postigo; M. E. Romero; E. Espinoza; P. Oporto; T. Rios; D. Schneider; L. Brutus	2009	Antibody drop in newborns congenitally infected by Trypanosoma cruzi treated with benznidazole	Vector control leads to drastic drop of the prevalence of Chagas disease in Latin America, giving importance to congenital Chagas disease. Diagnosis and treatment of infected newborns becomes a priority. Recovery is confirmed by the disappearance of T. cruzi antibodies several months after the treatment. During a trial aiming at comparing two treatment modes of congenital Chagas disease, we compa…	English	American Journal of Tropical Medicine and Hygiene
	L. Brutus; J.-A. Santalla; N.-A. Salas; D. Schneider; J.-P. Chippaux	2009	Le dépistage de l’infection congénitale par Trypanosoma cruzi en France métropolitaine	The importance of congenital transmission of Chagas' disease increases with its emergence in communities infected with Trypanosoma cruzi, but where vector transmission has never existed or is fully controlled through vector control campaigns. In both endemic and non-endemic areas, the rates of mother-to-child transmission (MTCT) could be the same, by 5%, generating a constant source of new cases …	French	Bulletin de la Societe de Pathologie Exotique
	L. I. Gonzalez-Granado; P. Rojo-Conejo; J. Ruiz-Contreras; M. I. Gonzalez-Tomé	2009	Chagas disease travels to Europe	no abstract	English	The Lancet
	M. Alarcón; M. C. Pérez; J. Villarreal; S. Araujo; L. Goncalves; A. González; E. Moreno; A. Lugo-Yarbuh	2009	Detección de ADN de Trypanosoma cruzi en la placenta y fetos de ratones con infección chagásica aguda.	The objective of the present study was to detect the presence of Trypanosoma cruzi DNA in the placenta and fetal tissues of NMRI mice (Mus musculus) inoculated with 22 × 10³ trypomastigotes metacyclic of the M/HOM/BRA/53/Y strain by intraperitoneal route. Mice were pregnant in the acute phase of the infection. The course of patent parasitemia by T. cruzi was evaluated before mating and during pre…	Spanish	Investigación clínica
	M. Bisio; C. Cura; T. Duffy; J. Altcheh; S. Ó. Giganti; S. Begher; P. G. Scapellato; J. M. Burgos; M. J. Levin; R. Schreck	2009	Trypanosoma cruzi discrete typing units in Chagas disease patients with HIV co-infection	Natural populations of T. cruzi have been classified into six phylogenetic lineages or discrete typing units, T. cruzi I, IIa, IIb, IIc, IId, and IIe, believed to play a role in tissue tropism and disease pathogenesis. The impact of HIV infection in the T. cruzi genetic diversity in coinfected pa- tients is a scarcely explored field of parasitology. Objective. To characterize parasitic lineages i…	English	Revista Biomédica
	M. C. Pérez; L. Goncalves; M. Alarcón	2009	Transmisión congénita por Trypanosoma cruzi: Aspectos de la respuesta inmune fetal // Congenital transmission of Trypanosoma cruzi: Aspects of the fetal immune response	The cell-mediated immune response in infants and fetuses of mothers infected with Trypanosoma cruzi has been studied in mouse models and there are data supporting the idea that the fetal immune system may be competent. This review synthesizes the results obtained from multidisciplinary studies of cases of congenital Chagas disease, which indicate that this condition depends on the equilibrium bet…	Spanish	Bol Mal Salud Amb
	M. E. Solana; C. D. Alba Soto; M. C. Fernández; C. V. Poncini; M. Postan; S. M. González Cappa	2009	Reduction of parasite levels in blood improves pregnancy outcome during experimental Trypanosoma cruzi infection	Infection with a myotropic Trypanosoma cruzi clone induces maternal fertility failure. In the current work, we evaluated whether reduction of maternal parasitaemia before mating has beneficial effects on pregnancy outcome. Female mice were subjected to benznidazole (Bz) treatment after infection. On day 30 of therapy, mating was assessed and pregnancy outcome was determined on day 14 of gestation…	English	Parasitology
	M. F. Triquell; C. Díaz-Luján; H. Freilij; P. Paglini; R. E. Fretes	2009	Placental infection by two subpopulations of Trypanosoma cruzi is conditioned by differential survival of the parasite in a deleterious placental medium and not by tissue reproduction	Chagas disease is caused by Trypanosoma cruzi, which can be transmitted to the fetus via the transplacental route. Factors that may be involved in transplacental transmission include parasite strain and placental immunological competence. The aim of this work was to compare the biological differences between two subpopulations of T. cruzi with respect to their interaction with the human placenta …	English	Transactions of the Royal Society of Tropical Medicine and Hygiene
n/a	M. Strohmeyer; S. Gabrielli; F. Bartalesi; A. Mantella; K. H. Aiello; M. R. Di Tommaso; G. Cancrini; A. Bartoloni	2009	Screening of congenital Chagas disease in Florence, Italy	OBJECTIVES: Chagas disease causes high morbidity in many Latin American countries. Maternal-foetal transmission of Trypanosoma cruzi occurs in 2-12% of pregnant infected mothers. Early treatment of infected infants attains a nearly 100% eradication rate. In August 2008, the Tuscany Reference Centre for Tropical Diseases implemented a protocol for the screening of congenital Chagas disease at the …	English	Tropical Medicine and International Health
	N. Añez; G. Crisante; P. J. Soriano	2009	Trypanosoma cruzi congenital transmission in wild bats	Trypanosoma cruzi congenital transmission in wild bats (Molossus molossus), associated with infected Rhodnius prolixus in a natural habitat from a rural locality in western Venezuela, is reported. T. cruzi blood circulating trypomastigotes in a pregnant bat were detected by parasitological methods. Polymerase chain reaction (PCR) assays carried out in samples from the heart and the fetus of the s…	English	Acta Tropica
	N. Dauby; C. Alonso-Vega; E. Suarez; A. Flores; E. Hermann; M. Córdova; T. Tellez; F. Torrico; C. Truyens; Y. Carlier	2009	Maternal infection with Trypanosoma cruziand congenital chagas disease induce a trend to a type 1 polarization of infant immune responses to vaccines	Background: We previously showed that newborns congenitally infected with Trypanosoma cruzi (M+B+) display a strong type 1 parasite-specific T cell immune response, whereas uninfected newborns from T. cruzi-infected mothers (M+B-) are prone to produce higher levels of proinflammatory cytokines than control neonates (M-B-). The purpose of the present study was to determine if such fetal/neonatal i…	English	PLoS Neglected Tropical Diseases
n/a	O. Avila Arzanegui; A. Sebastian; M. A. T.; M. Egurbide	2009	Seroprevalence of Trypanosoma cruzi infection in Latino american pregnant women in the District of Bilbao (Biscay- Basque Country- Spain)	INTRODUCTION: At present Chagas disease is a potential public health problem. Women of fertile age from endemic zones could introduce the disease in non-endemic zones by vertical transmission. The foreign population in the Basque Country has multiplied by 8 in the last decade being Bolivians, the country most affected by Chagas Disease, the majority group of immigration in Biscay. OBJECTIVES (1) …	English	Tropical Medicine and International Health
	P. G. Scapellato; E. G. Bottaro; M. T. Rodríguez-Brieschke	2009	Mother-child transmission of Chagas disease: Could coinfection with human immunodeficiency virus increase the risk?	A study was conducted on all newborns from mothers with Chagas disease who were attended at Hospital Donación F. Santojanni between January 1, 2001, and August 31, 2007. Each child was investigated for the presence of Trypanosoma cruzi parasitemia through direct examination of blood under the microscope using the buffy coat method on three occasions during the first six months of life. Serologica…	English	Revista da Sociedade Brasileira de Medicina Tropical
n/a	P. Merino; F. Gonzalez; E. Amor; T. Gastañaga; J. Urbon; J. Picazo	2009	Seroprevalence of Chagas' Disease in pregnant woman from Latin America. Screening and follow up of their children in a non-endemic country	INTRODUCTION: Chagas' Disease is an important public health problem in Latin America and has become an emerging disease in Europe as immigration is growing. Bolivia is the country with the highest prevalence in the world and Spain is the first country in Bolivian immigration all over the European Union. The aim is to assess the seroprevalence of T. cruzi antibodies among pregnant women from Latin…	English	Tropical Medicine and International Health
	P. X. Pavia; M. Montilla; C. Flórez; G. Herrera; J. M. Ospina; F. Manrique; R. S. Nicholls; C. Puerta	2009	Reporte del primer caso de enfermedad de Chagas transplacentaria analizado por AP-PCR en Moniquirá, Boyacá / The first case of congenital Chagas' disease analyzed by AP-PCR in Colombia	Introduction. The main route of Chagas disease transmission is through vectors of the insect family Reduviidae. However, the parasite can also be transmitted from infected mothers to their fetus in utero. Until now, no cases of congenital Chagas disease have been reported in Colombia. Objective. A congenital Chagas disease case occurred in Moniquirá County, Boyacá, Colombia. It was confirmed by c…	Spanish	Biomedica
	R. M. Corrales; M. C. Mora; O. S. Negrette; P. Diosque; D. Lacunza; M. Virreira; S. F. Brenière; M. A. Basombrio	2009	Congenital Chagas disease involves Trypanosoma cruzi sub-lineage IId in the northwestern province of Salta, Argentina	Trypanosoma cruzi is genetically classified into six discrete phylogenetic lineages on the basis of different genetic markers. Identifying lineages circulating among humans in different areas is essential to understand the molecular epidemiology of Chagas disease. In the present study, 18 T. cruzi isolates from congenitally infected newborns in the northwestern province of Salta-Argentina were st…	English	Infection, Genetics and Evolution
	R. M. Ortí Lucas; M. C. Parada Barba	2009	Prevalencia de tripanomiasis americana en mujeres gestantes de un área de salud: Valencia, 2005-2007	Background: The Chagas disease, an endemic illness in Latin America, is an emerging pathology due mainly to the increment of human migration. Prevalence increase, difficult diagnosis and therapeutic management turn Chagas into an important public health problem. Our objectives are first to analyse the seroprevalence and epidemiologic profile of Latin American pregnant women who were taken charge …	Spanish	Revista Española de Salud Pública
	S. Blanchy	2009	Compte rendu de l’atelier no1. Populations à risque de maladie de Chagas en France métropolitaine et maladie de Chagas congénitale	Given the number of people in an irregular situation, but also the uncertainties about the prevalence of infection in the different migrant communities and the uncertainties about the proportion of sick people to be expected among the infected, it is impossible to the population at risk cannot be accurately assessed. To prevent transmission through blood or organ donation donors from or who have …	French	Bulletin de la Societe de Pathologie Exotique
	S. Sosa-Estani; E. Cura; E. Velazquez; C. Yampotis; E. L. Segura	2009	Etiological treatment of young women infected with Trypanosoma cruzi, and prevention of congenital transmission	The objective was to detect Trypanosoma cruzi infection in 32 children in Salta, Argentina, born to 16 chronically infected young women who were treated with benznidazole. Tests were performed to assess the efficacy of treatment after 14 years. At the end of the follow up, 87.5% of the women were non-reactive to EIA tests, 62.5% to IHA and 43.8% to IFA. 62.5% of the women were non-reactive accord…	English	Revista da Sociedade Brasileira de Medicina Tropical
	S. Sosa-Estani; L. Dri; C. Touris; S. Abalde; A. Dell&#039;Arciprete; J. Braunstein	2009	Transmisión vectorial y congénita del Trypanosoma cruzi en Las Lomitas, Formosa	Chagas disease, caused by Trypanosoma cruzi, is a major cause of morbidity and mortality in Latin America. The objective of this study was to describe the rate of infestation in four aboriginal communities in Las Lomitas (Great Chaco Region), Formosa, Argentina; the rate of infection in children residing in these communities, in blood donors and in pregnant women who received care at the Hospital…	Spanish	Medicina (Buenos Aires)
	T. Duffy; M. Bisio; J. Altcheh; J. M. Burgos; M. Diez; M. J. Levin; R. R. Favaloro; H. Freilij; A. G. Schijman	2009	Accurate real-time PCR strategy for monitoring bloodstream parasitic loads in chagas disease patients	Background: This report describes a real-time PCR (Q-PCR) strategy to quantify Trypanosoma cruzi (T. cruzi) DNA in peripheral blood samples from Chagas disease patients targeted to conserved motifs within the repetitive satellite sequence. Methodology/Principal Findings: The Q-PCR has a detection limit of 0.1 and 0.01 parasites/mL, with a dynamic range of 106 and 107 for Silvio X10 cl1 (T. cruzi …	English	PLoS Neglected Tropical Diseases
	W. R. Cuna; A. G. H. Choque; R. Passera; C. Rodriguez	2009	Pro-inflammatory cytokine production in chagasic mothers and their uninfected newborns	The levels of IFN-γ, TNF-α, IL-10, and TGF-β1 cytokines associated with Trypanosoma cruzi during pregnancy were determined by enzyme-linked immunosorbent assay (ELISA) in serum samples from peripheral, placental, and cord blood of chronic infected mothers with detectable and undetectable parasitemia, and in their uninfected newborns. Compared to uninfected pregnant women and mothers with undetect…	English	Journal of Parasitology
	Y. Jackson; C. Myers; A. Diana; H.-P. Marti; H. Wolff; F. Chappuis; L. Loutan; A. Gervaix	2009	Congenital transmission of Chagas disease in Latin American immigrants in Switzerland	International migration has changed the epidemiologic patterns of Chagas disease. Recently, 2 cases of Chagas disease transmitted from Latin American women to their newborns were diagnosed in Geneva, Switzerland. A retrospective study to detect Chagas disease showed a prevalence of 9.7% among 72 Latin American women tested during pregnancy in Switzerland.	English	Emerging infectious diseases
	Z. E. Yadon; G. A. Schmunis	2009	Congenital chagas disease: Estimating the potential risk in the United States	Economic hardship and/or political turmoil stimulated migration of Trypanosoma cruzi-infected population from Latin American countries to the United States and Europe; originating cases of Chagas disease were transmitted through blood, organ donation, and vertical transmission. Hispanic immigrant women of reproductive age in the United States coming from Chagas disease-endemic countries accounted…	English	American Journal of Tropical Medicine and Hygiene
	A. L. Cançado; A. R. Duarte; L. H. Duczmal; S. J. Ferreira; C. M. Fonseca; E. C. Gontijo	2010	Penalized likelihood and multi-objective spatial scans for the detection and inference of irregular clusters.	Irregularly shaped spatial clusters are difficult to delineate. A cluster found by an algorithm often spreads through large portions of the map, impacting its geographical meaning. Penalized likelihood methods for Kulldorff's spatial scan statistics have been used to control the excessive freedom of the shape of clusters. Penalty functions based on cluster geometry and non-connectivity have been …	English	International journal of health geographics
	A. L. de Yarbuh; S. Arauj; M. Alarcón; E. Moreno; A. De Ascencão; H. J. Carrasco	2010	Efectos de la infección aguda por diferentes cepas de tripanosoma Cruzi en fetos de ratas / Effects of the Acute Infection by Different Trypanosoma cruzi Strains in Rats Fetuses	In the present study was analyzed the intrauterine development of Wistar rats fetuses that received an injection of 2x10(5) bloodstream trypomastigotes of Planalto (IP1) and ASM (IP2) Trypanosoma cruzi strains. The rats with 12 days post-infection were mated; at day 20 the pregnat rats were sacrificed and its fetuses were extracted from the uterine horns in order to be evaluated. Healthy pregnant…	Spanish	Revista Científica
	A. M. De Rissio; A. R. Riarte; M. M. García; M. I. Esteva; A. M. Ruiz; M. Quaglino	2010	Congenital Trypanosoma cruzi infection. Efficacy of its monitoring in an urban reference health center in a non-endemic area of Argentina	Congenital transmission (CT) has acquired relevance in Chagas disease (CHD). A cohort of pregnant CHD women (4,355) and their babies were studied in the period 1994-2004. Children were excluded when they had received blood transfusions, or were born or had been in endemic areas; CT rate was 6.1%. Babies were diagnosed between months 1 and 5 in 68.9% of the cases and between months 6 and 12 in 31.…	English	American Journal of Tropical Medicine and Hygiene
	B. Alarcón de Noya; J. Romero; E. Sánchez; L. Jesús; R. Salinas; L. Ortiz; M. Pacheco; Z. Díaz-Bello; L. Mauriello; M. Soto; M. P. Díaz; J. A. López-Mora	2010	Despistaje de toxoplasmosis y enfermedad de Chagas en la Consulta Prenatal del Hospital Universitario de Caracas	Objective: To determine seropositivity for Toxoplasma gondii and Trypanosoma cruzi in pregnant women. Methods: A cross-sectional analytical study was conducted at 678 pregnant women. ELISA was used for the detection of anti-Toxoplasma antibodies IgM, IgG and IgG avidity. For T. cruzi IgG ELISA was performed and Indirect Hemagglutination Test. Setting: Prenatal care at the Hospital Universitario d…	Spanish	Revista de Obstetricia y Ginecología de Venezuela
	C. A. Hall; E. M. Pierce; A. N. Wimsatt; T. Hobby-Dolbeer; J. B. Meers	2010	Virulence and vertical transmission of two genotypically and geographically diverse isolates of trypanosoma cruzi in Mice	Although principally considered a vector-borne disease, the vertical transmission of Trypanosoma cruzi from mother to child is now recognized as a significant and increasing threat to human health. Despite its importance, significant gaps exist in our understanding of the relationships between genotype, virulence, and the extent of vertical transmission of this pathogen. To better understand thes…	English	Journal of Parasitology
	C. A. Spillmann	2010	Evolución de la brecha entre el número de casos esperados y el notificado de Chagas congénito para la Argentina, en el período 2002-2008	Chagas disease is a severe social and health problem in most part of the American continent, and one of the leading causes of morbidity and mortality in Latin America. Although vectorial transmission is still the most important route, vertical transmission is gaining importance as control strategies are increasingly implemented against vectorial and transfusion transmission. Vertical transmission…	Spanish
	C. Diez; V. Lorenz; S. Ortiz; V. Gonzalez; A. Racca; I. Bontempi; S. Manattini; A. Solari; I. Marcipar	2010	Genotyping of Trypanosoma cruzi sublineage in human samples from a north-east Argentina area by hybridization with DNA probes and specific polymerase chain reaction (PCR)	We have evaluated blood samples of chronic and congenital Trypanosoma cruzi-infected patients from the city of Reconquista located in the northeast of Argentina where no information was previously obtained about the genotype of infecting parasites. Fourteen samples of congenital and 19 chronical patients were analyzed by hybridization with DNA probes of minicircle hypervariable regions (mHVR). In…	English	American Journal of Tropical Medicine and Hygiene
	C. M. Kribs-Zaleta	2010	ALTERNATIVE TRANSMISSION MODES FOR TRYPANOSOMA CRUZI	The parasite Trypanosoma cruzi, which causes Chagas' disease, is typically transmitted through a cycle in which vectors become infected through bloodmeals on infected hosts and then infect other hosts through defecation at the sites of subsequent feedings. The vectors native to the southeastern United States, however, are inefficient at transmitting T. cruzi in this way, which suggests that alter…	English	Mathematical Biosciences and Engineering
	E. A. Moreno; M. Ramírez A; M. E. Alarcón; A. Lugo de Yarbuh; J. Villarreal; S. Araujo; N. Mogollón; A. González; G. Premoli	2010	Transmisión congénita de Trypanosoma cruzi en ratas Wistar de segunda generación	The results of the experimental study concerning the congenital transmission of Trypanosoma cruzi in second generation strain Wistar albino rats are presented. The course of the Chagas infection was evaluated in rats initially infected with the metacyclic forms of the parasite (RII) in first (C1stG) and second (C2ndG) generation offspring using parasitological, serological and molecular (PCR) dia…	Spanish	Boletín de Malariología y Salud Ambiental
	E. Hermann; A. Berthe; C. Truyens; C. Alonso-Vega; R. Parrado; F. Torrico; Y. Carlier; V. M. Braud	2010	Killer cell immunoglobulin-like receptor expression induction on neonatal CD8+ T cells in vitro and following congenital infection with Trypanosoma cruzi	Summary Major histocompatibility complex (MHC) class I-specific inhibitory natural killer receptors (iNKRs) are expressed by subsets of T cells but the mechanisms inducing their expression are poorly understood, particularly for killer-cell immunoglobulin-like receptors (KIRs). The iNKRs are virtually absent from the surface of cord blood T cells but we found that KIR expression could be induced …	English	Immunology
	F. Del Puerto; Z. Sánchez; E. Nara; G. Meza; B. Paredes; E. Ferreira; G. Russomando	2010	Trypanosoma cruzi lineages detected in congenitally infected infants and Triatoma infestans from the same disease-endemic region under entomologic surveillance in Paraguay	Trypanosoma cruzi II is associated with Chagas disease in the southern part of South America. We analyzed T. cruzi variants in field-collected triatomines and congenitally infected infants living in the same disease-endemic region in Paraguay. Results of polymerase chain reactions for T. cruzi kinetoplast DNA and satellite DNA were positive in 83 triatomine feces samples and 58 infant blood sampl…	English	American Journal of Tropical Medicine and Hygiene
	F. Garcia-Bournissen; J. Altcheh; A. Panchaud; S. Ito	2010	Is use of nifurtimox for the treatment of Chagas disease compatible with breast feeding? A population pharmacokinetics analysis	Introduction: Women with Chagas disease receiving treatment with nifurtimox are discouraged from breast feeding. Many patients who would receive treatment with nifurtimox live in extreme poverty, have limited access to resources such as clean water and baby formula and may not have safe alternatives to breast milk. Aim: We aimed to estimate, using limited available pharmacokinetics data, potentia…	English	Archives of Disease in Childhood
	F. Manrique; S. Camacho; D. Saavedra; G. Herrera; J. Ospina	2010	Práctica de autocuidado en gestantes con riesgo de contraer enfermedad de chagas en Moniquirá y Miraflores, Colombia	Se considera que el bajo nivel de conocimientos, la pobreza y la convivencia con animales domésticos constituyen factores condicionantes para la transmisión de enfermedad de Chagas. Objetivo: describir prácticas de autocuidado, conocimientos y factores de riesgo en una muestra de gestantes seronegativas con riesgo de adquirir enfermedad de Chagas en dos municipios de alta prevalencia: Moniquirá y…	Spanish	Rev. Fac. Nac. Salud Pública
	F. R. Pérez-López; P. Chedraui	2010	Chagas disease in pregnancy: A non-endemic problem in a globalized world	Background: Chagas disease, caused by the Trypanosoma cruzi infection, is an endemic cause of morbidity and mortality in Latin America. Infection during pregnancy may increase the risk for adverse maternal-foetal outcome. Methods: Review of significant articles regarding maternal-foetal T. cruzi infection in free-vector non-endemic regions. Results: Vertical transmission, even in vector-free worl…	English	Archives of Gynecology and Obstetrics
	G. Russomando; Z. Snchez; G. Meza; Y. De Guillen	2010	Shed acute-phase antigen protein in an ELISA system for unequivocal diagnosis of congenital Chagas disease		English	Expert Review of Molecular Diagnostics
	I. Oliveira; F. Torrico; J. Muoz; J. Gascon	2010	Congenital transmission of Chagas disease: A clinical approach	Chagas disease is caused by the protozoan Trypanosoma cruzi and is an endemic zoonosis in the American continent. Thanks to the successful implementation of national programs for reducing the vectorial infestation and the strict control of blood-borne transmission of Chagas disease, the relative importance of congenital transmission has recently increased. Nowadays, in areas without vectorial tra…	English	Expert Review of Anti-Infective Therapy
	J. Duaso; G. Rojo; G. Cabrera; N. Galanti; C. Bosco; J. D. Maya; A. Morello; U. Kemmerling	2010	Trypanosoma cruzi induces tissue disorganization and destruction of chorionic villi in an ex vivo infection model of human placenta	Congenital Chagas’ disease, endemic in Latin America and also present with lower frequency in other countries, is associated with premature labor, miscarriage, and placentitis. The mechanism of tissue invasion and infection of human placenta by the parasite Trypanosoma cruzi (T. cruzi) remains unclear. In order to explore some morphological aspects of this infection in the placenta, we incubated …	English	Placenta
	J. E. Rosenblatt	2010	In Nonendemic Areas, Is Microscopy Better than Polymerase Chain Reaction for Diagnosis of Congenital Chagas Disease? Reply	no abstract	English	Clinical Infectious Diseases
n/a	J. P. Mayer; M. Biancardi; J. Altcheh; H. Freilij; T. Weinke; O. Liesenfeld	2010	Congenital infections with Trypanosoma cruzi or Toxoplasma gondii are associated with decreased serum concentrations of interferon-γ and interleukin-18 but increased concentrations of interleukin-10	Little is known about the immune responses of newborns with congenital Chagas disease (CCD) or congenital toxoplasmosis (CT) but they probably differ to those seen in adults with Chagas disease or toxoplasmosis, leading to differences in pathology. The concentrations of interleukin-18 (IL-18), interferon-γ (IFN-γ) and interleukin 10 (IL-10) in the sera of infants with CCD or CT were determined an…	English	Annals of Tropical Medicine and Parasitology
n/a	J. Patonay; C. A. Hall	2010	Evidence that the type IIa strain of trypanosoma cruzi is adapted to congenital transfer	It is well known that Trypanosoma cruzi represents a genotypically diverse family of organisms. Although some studies have suggested that the pathological outcome to infection may be associated with specific isolates, no correlation between strain and modification in transmission strategy has been identified. We have previously demonstrated in mice that the Type IIa strain of T. cruzi found in th…	English	American Journal of Tropical Medicine and Hygiene
	J. R. Verani; S. P. Montgomery; J. Schulkin; B. Anderson; J. L. Jones	2010	Survey of obstetrician-gynecologists in the United States about Chagas disease	Chagas disease affects an estimated 300,000 people in the United States, and as many as 300 congenital infections are estimated to occur annually. The level of knowledge about Chagas disease among obstetricians-gynecologists in the United States has not been assessed. The American College of Obstetricians and Gynecologists surveyed a representative sample of 1,000 members about Chagas disease. Am…	English	American Journal of Tropical Medicine and Hygiene
	L. Brutus; H. Castillo; C. Bernal; N. A. Salas; D. Schneider; J.-A. Santalla; J.-P. Chippaux	2010	Short report: Detectable Trypanosoma cruzi parasitemia during pregnancy and delivery as a risk factor for congenital chagas disease	Vector control has led to a drastic decrease in the prevalence of acquired Chagas disease in Latin America, thus redirecting attention to congenital Chagas disease. We report results of a longitudinal study of 359 pregnant women in Yacuiba in southern Bolivia, of whom 147 (40.9%) were infected with Trypanosoma cruzi, to evaluate the relationship between the patency period of the parasitemia and t…	English	American Journal of Tropical Medicine and Hygiene
	L. I. Gonzalez-Granado; G. Guillen-Fiel; P. Rojo-Conejo	2010	In nonendemic areas, is microscopy better than polymerase chain reaction for diagnosis of congenital chagas disease?	no abstract	English	Clinical Infectious Diseases
	M. C. Mallimaci; S. Sosa-Estani; G. Russomando; Z. Sanchez; C. Sijvarger; I. M. Alvarez; L. Barrionuevo; C. Lopez; E. L. Sugura	2010	Short Report: Early diagnosis of congenital trypanosoma cruzi infection, using shed acute phase antigen, in Ushuaia, Tierra del Fuego, Argentina	Chagas' disease, or American trypanosomiasis, is caused by the protozoan parasite Trypanasoma cruzi. It is estimated that 15,000 new cases of congenital T. cruzi transmission occur in the Americas each year. The aim of this study was to estimate the rate of congenital T. cruzi infection in infants born to infected women living in Ushuaia, Argentina, as well to assess a serologic test using Shed A…	English	American Journal of Tropical Medicine and Hygiene
n/a	M. Custodio; M. Bortolotto; A. Waissman; M. Zugaib; Medimond	2010	Maternal and perinatal outcomes in five patients with severe systolic dysfunction due to chagas' disease			1st International Congress on Cardiac Problems in Pregnancy
	M. E. Alarcón Mendoza; G. Ruiz Rangel; A. Lugo de Yarbuh; C. Briceida Guillén; E. A. Moreno Balza; M. C. Pérez Aguilar; J. Cruz	2010	Transmisión congénita de Trypanosoma cruzi en crías de ratas Wistar con infección chagásica aguda	Congenital Trypanosoma cruzi transmission was evaluated in pups of Wistar rats with acute Chagas infection. The rats were injected intraperitoneally with 1.5 x 10(4) metacyclic tripomastigotes from the I/PAN/VE/00/PLANALTO strain TcI lineage. Parasitemia was significantly higher (P<0.05) in the pregnant infected rats (PI) than in the infected virgin rats (VI). The offspring of the PI rats at 15, …	Spanish	Revista de la Sociedad Venezolana de Microbiología
	M. I. Jercic; R. Mercado; R. Villarroel	2010	Congenital Trypanosoma cruzi infection in neonates and infants from two regions of Chile where Chagas' disease is endemic		English	Journal of Clinical Microbiology
n/a	R. Gamboa-León; C. González-Ramírez; F. Pacheco-Tucuch; M. O'Shea; C. Swalm; J. Shaffer; F. J. Mather; K. Rosecrans; J. Pippitt; E. Dumonteil; P. Buekens	2010	Chagas' disease among children and mothers in Mayan Rural Communities: Utilizing PDA/GPS units for household surveys	The protozoan parasite Trypanozoma cruzi is the causal agent of Chagas' disease, a major vector-borne disease in Latin America. We determined the prevalence of T. cruzi infection in children (0-12 years old) and their mothers in two communities (Sudzal and Teya) in Yucatán, Mexico by conducting a household survey of mothers and their children. We utilized a suite of mobile technologies (PDA/GPS) …	English	American Journal of Tropical Medicine and Hygiene
	S. M. Raimundo; E. Massad; H. M. Yang	2010	Modelling congenital transmission of Chagas' disease	The successful elimination of vectorial and transfusional transmission of Chagas' disease from some countries is a result of the reduction of domestic density of the primary vector Triatoma infestans, of almost 100% of coverage in blood serological selection and to the fact that the basic reproductive number of Chagas' disease is very close to one (1.25). Therefore, congenital transmission is cur…	English	BioSystems
	U. Kemmerling; C. Bosco; N. Galanti	2010	Infection and invasion mechanisms of Trypanosoma cruzi in the congenital transmission of chagas' disease: A proposal	Chagas' disease is produced by the haemophlagelated protozoan Trypanosoma cruzi and transmitted by haematophages insects such as Triatoma infestans (vinchuca). Due to vector control, congenital transmission gains importance and is responsible for the presence and expansion of this disease in non-endemic areas. The mechanisms of congenital infection are uncertain. It has been suggested that the pa…	English	Biological Research
	W. Apt; I. Zulantay; A. Solari; S. Ortiz; D. Oddo; G. Corral; C. Truyens; Y. Carlier	2010	Vertical transmission of trypanosoma cruzi in the province of Choapa, IV region, Chile. preliminary report (2005-2008)a	Congenital Chagas disease acquired special importance in Chile after the certification of the control of Triatoma infestans and transmission by blood donors affected with Trypanosoma cruzi. In order to establish adequate protocols for intervention and control in infected mother-neonate pairs in endemic zones of Chagas disease, we present partial results (2005-2008) of a pilot project which is bei…	English	Biological Research
	Y. Carlier; C. Truyens	2010	Maternal–fetal transmission of Trypanosoma cruzi	After defining some concepts, this chapter specifies the epidemiological features of this peculiar transmission mode of Trypanosoma cruzi. The possible maternal–fetal routes, the placental responses to parasite infection and the timing of transmission are reviewed in depth. The factors susceptible to be involved in parasite transmission and development of congenital Chagas disease, such as parasi…	English	American Trypanosomiasis
	A. L. Ostermayer; A. D. C. Passos; A. C. Silveira; A. W. Ferreira; V. Macedo; A. R. Prata	2011	O inquérito nacional de soroprevalência de avaliação do controle da doença de Chagas no Brasil (2001-2008)	A survey for seroprevalence of Chagas disease was held in a representative sample of Brazilian individuals up to 5 years of age in all the rural areas of Brazil, with the single exception of Rio de Janeiro State. Blood on filter paper was collected from 104,954 children and screened in a single laboratory with two serological tests: indirect immunofluorescence and enzyme linked immunoassay. All s…	Portuguese	Revista da Sociedade Brasileira de Medicina Tropical
	A. Y. d. N. Pinto; V. d. C. Valente; S. A. d. S. Valente; A. C. d. M. Figueiras	2011	Doença de Chagas congênita por infecção aguda maternal por Trypanosoma cruzi transmitida via oral // Congenital Chagas disease due to acute maternal Trypanosoma cruzi infection transmitted by the oral route	A family of four, including a 24-year-old female, presented to our laboratory in December 2006 with a prolonged febrile syndrome of unknown etiology. After extensive laboratory screening, acute Chagas disease was confirmed by positive T. cruzi blood culture, combined with clinical, epidemiological and serological findings. The young female, her parents and husband received a daily dose of benznid…	Portuguese	Rev. Pan-Amazônica Saúde (Online)
	C. Bern; D. L. Martin; R. H. Gilman	2011	Acute and Congenital Chagas Disease	The acute phase of Chagas disease lasts 4-8 weeks and is characterized by microscopically detectable parasitaemia. Symptoms are usually mild with severe acute disease occurring in less than 1% of patients. Orally transmitted Trypanosoma cruzi outbreaks can have more severe acute morbidity and higher mortality than vector-borne infection. Congenital T. cruzi infection occurs in 1-10% of infants of…	English	Advances in Parasitology
n/a	E. Calabuig; A. Gil-Brusola; L. Fernandez; M. D. Gomez; A. Perez-Tamarit; J. Lopez-Aldeguer; J. L. Lopez-Hontangas; M. J. Gimenez	2011	Chagas disease: Congenital transmission and treatment success in a health department of Valencia (Spain)	OBJECTIVE To describe congenital transmission and treatment success of Chagas disease in Latinamerican immigrants in our Health Department 07-La Fe, in Valencia (Spain). METHODS: We collected sera from Latinamerican women in reproductive age who attended our hospital from January 2008 to December 2010. Samples were tested for T. cruzi serology and PCR (infected patients). Sera and umbilical cord …	English	Tropical Medicine and International Health
	F.-P. M. C. G. F. RAMOS JM FLORES-CHÁVEZ M	2011	Utilidad de un test inmunocromatográfico para el cribado de la infección por Trypanosoma cruzi en población pediátrica	no abstract	Spanish	Enfermedades Infecciosas y Microbiología Clínica
n/a	G. Rivas	2011	Chagas en gestantes y transmisión vertical	La enfermedad de Chagas o tripanosomiasis sudamericana, es una parasitosis crónica causada por el protozoario flagelado Tripanosoma cruzi. Este agente puede ser transmitido de la madre al hijo por vía transplacentaria durante la fase aguda y/o crónica de la infección materna. Objetivo: Evaluar la seroprevalencia de la enfermedad de Chagas en gestantes y en niños de madres seropositivas a T. cruzi…	Spanish
	H. Davila; G. Didoli; O. Bottasso; J. Stanford	2011	Maternal immunization with actinomycetales immunomodulators reduces parasitemias in offspring challenged with Trypanosoma cruzi	This article describes the first use of heat-killed, borate-buffered preparations of aerobic actinomycetales to immunize pregnant animals in order to determine the effect on their pregnancy and fertility and the survival coefficients of their offspring. Pregnant rats received three injections of Gordonia bronchialis, Rhodococcus coprophylus or physiological saline and a proportion of their offspr…	English	Immunotherapy
n/a	I. Alegria; M. T. Coll; M. R. Bachs; F. Botet; I. Anquela; M. Laya; C. Marti; F. Guarino; J. Perez; A. Bru; C. Muñoz; J. Bosch; A. Almuedo	2011	Congenital Chagas disease: the importance of screening before the delivery. Our experience in a regional hospital in Catalonia	BRIEF INTRODUCTION: Prevention, control and treatment of Chagas disease in non-endemic areas has become a challenge in our Health Care System. Congenital transmission of T. cruzi in these areas is becoming an increasing problem. METHODS AND MATERIALS: A descriptive study of congenital transmission of T. cruzi, carried out among Latin American pregnant women who came at a regional hospital for bir…	English	Tropical Medicine and International Health
	I. Zulantay; G. Corral; M. C. Guzman; F. Aldunate; W. Guerra; I. Cruz; A. Araya; V. Tapia; F. Marquez; C. Muñ; W. Apt	2011	The investigation of congenital infection by Trypanosoma cruzi in an endemic area of Chile: Three protocols explored in a pilot project	Given the increasing travel of pregnant women from areas were Trypanosoma cruzi is endemic, the congenital transmission of the parasite has become a global public-health problem. In a recent pilot study, which ran in Chile from 2006 to 2010, three strategies for exploring and managing T. cruzi-infected mothers and their infected or uninfected neonates were investigated. Any protocols applied to t…	English	Annals of Tropical Medicine and Parasitology
	J. Duaso; G. Rojo; F. Jaña; N. Galanti; G. Cabrera; C. Bosco; R. López-Muñoz; J. D. Maya; J. Ferreira; U. Kemmerling	2011	Trypanosoma cruzi induces apoptosis in ex vivo infected human chorionic villi	Chagas' disease, produced by the haemoflagellated protozoan Trypanosoma cruzi (T. cruzi), is one of the most frequent endemic diseases in Latin America. In spite that in the past few years T. cruzi congenital transmission has become of epidemiological importance, studies about this mechanism of infection are scarce. The placental tissue undergoes apoptosis throughout gestation, as part of its nor…	English	Placenta
	J. F. Gonçalves-Neto; M. P. Alonso Toldo; C. D. Santos; J. C. do Prado Júnior; C. Fonseca; S. Albuquerque	2011	Effect of zinc supplementation in pregnant mice during experimental Trypanosoma cruzi infection	Zinc is an essential micronutrient and has significant effects on human growth, development, and immune function. Zinc supplementation or deficiency may affect the course of infection. Zinc enhances immune response against a wide range of viral, bacterial, and parasitic pathogens. In the present study, we investigated the effects of zinc sulphate (ZnSO4) supplementation (20mg/kg/day) during pregn…	English	Research in Veterinary Science
	J. Salas; T. Cabezas; M. J. Muñoz; J. Vazquez; R. Martin; C. Benitez; D. Metz; V. Susana; J. M. Soriano; M. A. Molina	2011	Chagas screening in pregnant women from Latin America: Experience in western Almeria	INTRODUCTION: Chagas disease is an illness that can be transmitted from birth and is endemic in most Latin American countries. The Hospital de Poniente has been one of the first that has implemented the screening of this disease in Latin American pregnant women in Andalusia (southern Spain). MATERIAL AND METHODS: Screening of pregnant women from Latin America, captured in Obstetrics and queries w…	English	Tropical Medicine and International Health
n/a	J.-P. Chippaux; A. S. Clavijo; J. Postigo; J. Santalla; D. Schneider; L. Brutus	2011	Optimization of congenital chagas disease treatment with benznidazole	The main diffculty in the treatment of congenital Chagas disease regards compliance to the treatment: over 40% of treatments are stopped before achievement. We conducted a clinical trial to compare two doses of benznidazole to see whether the simplifcation and reduction of treatment could induce a better compliance. The study was conducted in 3 hospitals in the city of Santa Cruz in Bolivia. Newb…	English	American Journal of Tropical Medicine and Hygiene
	L. Basile; I. Oliveira; P. Ciruela; A. Plasencia	2011	The current screening programme for congenital transmission of chagas disease in Catalonia, Spain	Due to considerable numbers of migrants from Chagas disease-endemic countries living in Catalonia, the Catalonian Health Department has recently implemented a screening programme for preventing congenital transmission, targeting Latin American pregnant women who attend antenatal consultations. Diagnosis of Trypanosoma cruzi infection in women is based on two positive serological tests. Screening …	English	Eurosurveillance
	L. Blasco G; V. Nuñez M; M. Cruceyra B; F. Magdaleno D; S. García B	2011	Enfermedad de Chagas y embarazo	Objective: Analyze the current situation of Chagas' disease in relation with gestation in The University Hospital La Paz (HULP). Methods: Retrospective study of pregnant women diagnosed of Chagas' disease in HULP and the clinical tracking of their children. Results: In the HULP, five cases of new borns with mothers affected of Chagas' disease have been reported without a vertical transmission bei…	Spanish	Revista chilena de obstetricia y ginecología
	L. Brutus; J.-C. Ernould; J. Postigo; M. Romero; D. Schneider; J.-A. Santalla	2011	Influence of pregnancy on Trypanosoma cruzi parasitemia in chronically infected women in a rural Bolivian community	To determine the role of pregnancy on Trypanosoma cruzi parasitemia, a matched cohort study was carried out in a rural Bolivian community comparing parasite rates in gravidae, puerperae, and non-pregnant infected women. A selection of 67 chronically infected women, who delivered between March 2004 and May 2005, were initially evaluated during the third trimester of pregnancy and again after deliv…	English	American Journal of Tropical Medicine and Hygiene
	L. D. R. Siriano; A. O. Luquetti; J. B. Avelar; N. L. Marra; A. M. De Castro	2011	Chagas disease: Increased parasitemia during pregnancy detected by hemoculture	One hundred fifty-two Trypanosoma cruzi seropositive women were submitted to a single hemoculture; 101 were pregnant, and 51 were not pregnant. Seven tubes from each individual were harvested with liver infusion tryptose (LIT) medium and observed monthly until the fifth month. Hemocultures were positive in 50% (76 of 152) of the women. Results showed that the positivity was 29.4% (15 of 51) among…	English	American Journal of Tropical Medicine and Hygiene
	L. J. Gutiérrez	2011	Congenital infections of low frequency in newborns: some relevant aspects	This article aims to update a previous study involving approximately 13 diseases acquired transplacentally by newborns. We did not perform a systematized and detailed description of each condition in this review, but rather we mention some facts that will enable the general practitioner and pediatrician to keep these in mind, using some highlights on the demonstration of the physiopathogeny, clin…	English	Boletín Médico del Hospital Infantil de México
	L. P. A. Martins; R. E. P. Castanho; A. B. Nogueira; O. T. da Silva; A. S. de Gusmão	2011	Incidence of Trypanosoma cruzi transmission through breastfeeding during acute experimental Chagas disease	Objective: To verify the incidence of T. cruzi transmission through breastfeeding during acute experimental Chagas' disease. Methods: Fifeen female Swiss mice were mated and, afer pregnancy confrmation, placed in individual cages. A few hours afer birth, the females were inoculated with 0.1 mL of blood containing approximately 3 × 105 trypomastigote forms of Y strain of T. cruzi and continued bre…	English	Brazilian Journal of Infectious Diseases
	M. Alarcón; L. Goncalves; C. Colasante; S. Araujo; E. Moreno; M. C. Pérez-Aguilar	2011	La infección por Trypanosoma cruzi en ratones gestantes induce una respuesta inmune celular con producción de citocinas en sus fetos	The objective of this study was to detect the cytokines IFN-g, IL-4 and IL-10 expressed by CD4+ T cells in tissues of fetal mice with acute chagasic infection. For this, we examined the fetuses of NMRI mice whose mothers were infected with 22×10³ metacyclic trypomastigotes of the M/HOM/BRA/53/Y strain of T. cruzi and made pregnant during the acute phase of infection. For the detection and localiz…	Spanish	Investigación Clínica
	M. Bisio; M. E. Seidenstein; J. M. Burgos; G. Ballering; M. Risso; R. Pontoriero; M. Moreau; J. Altcheh; M. S. Leguizamón; H. Freilij; M. Marceillac; A. G. Schijman	2011	Urbanization of congenital transmission of Trypanosoma cruzi: Prospective polymerase chain reaction study in pregnancy	Chagas disease ranks among the world's most neglected tropical diseases and congenital transmission is increasingly responsible for urbanization of Chagas disease in non-endemic areas. Molecular assays for amplification and profiling of parasite minicircle DNA (kDNA) and identification of discrete typing units (DTUs) were prospectively conducted in bloodstream and placental samples from pregnant …	English	Transactions of the Royal Society of Tropical Medicine and Hygiene
	M. D. Flores-Chavez; F. J. Merino; S. García-Bujalance; P. Martin-Rabadán; P. Merino; I. García-Bermejo; A. Delgado; J. Cuadros	2011	Surveillance of chagas disease in pregnant women in Madrid, Spain, from 2008 to 2010	One of the most important modes of transmission of Trypanosoma cruzi infection in areas where it is not endemic is vertical transmission: from mother to child. The objective of this report is to assess the efficacy of different programmes of serological screening to monitor infection with T. cruzi in pregnant Latin American women living in Madrid (Spain). To achieve this, a retrospective study wa…	English	Eurosurveillance
	M. Romero; J. Postigo; D. Schneider; J.-P. Chippaux; J. A. Santalla; L. Brutus	2011	Door-to-door screening as a strategy for the detection of congenital Chagas disease in rural Bolivia	Objective To demonstrate the feasibility of a house-to-house screening system used for congenital Chagas disease in rural areas based on an active search for pregnant women and newborns in their homes in addition to passive case detection in health facilities. Methods Exploratory phase conducted by the research team followed by an operational period coordinated by municipal health service. A bloo…	English	Tropical Medicine and International Health
n/a	N. Bassa; F. Soldevila; P. Soriano; P. Gassiot; C. Mora	2011	Prevalence of chagas infection in pregnant women native of south-america in an area of northeast Spain	Background: The aim of the study was to determine antibodies against Trypanosoma cruzy in pregnant women native of South- America and to detect congenital infection in their children in a non-endemic area in north-east of Spain. Methods: The study included screening all the pregnant women native of South-America living in our area, in order to detect antibodies against Trypanosoma cruzy. We perfo…	English	Clinical Chemistry and Laboratory Medicine
	R. Chacón Aguilar; L. Tapia Ceballos; B. Picazo Angelín; A. Martín Torrecillas	2011	Enfermedad de Chagas congénita. Tratamiento en el primer año de vida / Congenital Chagas. Treatment in the first year of life	We present the case of a child affected by congenital Chagas disease. Her serology's for the detection of Chagas persisted positive and she was diagnosed and treated at the age of 8 months. Chagas PCR was not available. She was treated with benznidazole for 60 days, without secondary effects or toxicity. After treatment her serologies decreased. It is important to detect these children as soon as…	Spanish	Acta pediatr. esp
	R. Gamboa-León; C. Gonzalez-Ramirez; N. Padilla-Raygoza; S. Sosa-Estani; A. Caamal-Kantun; P. Buekens; E. Dumonteil	2011	Do commercial serologic tests for Trypanosoma cruzi infection detect Mexican strains in women and newborns?	We sought to determine the serological test that could be used for Trypanosoma cruzi seroprevalence studies in Mexico, where lineage I predominates. In a previous study among pregnant women and their newborns in the states of Yucatan and Guanajuato, we reported a 0.8– 0.9% of prevalence for T. cruzi–specific antibodies by Stat-Pak and Wiener ELISA. We have expanded this study here by performing a…	English	The Journal of parasitology
	Torrico, Faustino Suárez Barrientos, Eduardo Torrico Rojas, Mary Cruz Alonso-Vega, Cristina Billot, Claire Córdova Rojas, Marisol	2011	Ministerio de salud y deportes Estado plurinacional de Bolivia. Documentos Técnico Normativos. Manual de normas para el diagnóstico y tratamiento de Chagas congénito	Congenital transmission of Trypanosona cruzi is the third most important mechanism for contracting Chagas disease. It is a disease that is easy to diagnose and treat effectively. The aim of this standard is to make it operational and facilitate the work of staff at different health facilities, from the first levels of care to referral hospitals, so that they can make the most appropriate decision…	Spanish
	Y. Carlier; F. Torrico; S. Sosa-Estani; G. Russomando; A. Luquetti	2011	Congenital Chagas disease	Congenital infection with Trypanosoma cruzi is a global problem, occurring on average in 5% of children born from chronically infected mothers, with variations depending on the region. In endemic areas with inadequate vector control, Chagas disease, also known as American trypanosomiasis, is usually a vector-borne disease. In areas with effective vector control and in urban areas, the main route …	English	recommendations for diagnosis, treatment and control of newborns, siblings and pregnant women
	Y. Carlier; F. Torrico; S. Sosa-Estani; G. Russomando; A. Luquetti; H. Freilij; P. Albajar Vinas	2011	Congenital Chagas disease: recommendations for diagnosis, treatment and control of newborns, siblings and pregnant women	---	English	PLoS neglected tropical diseases
	A. Guilmot; Y. Carlier; A. Truyens	2012	IFN-g production by neonatal and adult blood CD56+ NK cells and NK-like T cells in response to Trypanosoma cruzi and IL-15: Differential kinetics and cellular subset responses	Purpose/Objective: IFN-γ is a pro-inflammatory cytokine important for the control of infection by intracellular pathogens like T. cruzi, the protozoan parasite agent of Chagas disease. While it has been described for decades that CD56bright NK cells are the best early producers of IFN-γ, studies have recently shown that other subsets can be important like CD56dimCD16+ in a very early way, CD56dim…	English	Immunology
	A. Rassi; J. M. de Rezende; A. Rassi Junior	2012	Advanced megaesophagus (Group III) secondary to vector-borne Chagas disease in a 20-month-old infant	The authors report the case of a female infant with Group III (or Grade III) megaesophagus secondary to vector-borne Chagas disease, resulting in severe malnutrition that reversed after surgery (Heller technique). The infant was then treated with the antiparasitic drug benznidazole, and the infection was cured, as demonstrated serologically and parasitologically. After follow-up of several years …	English	Revista da Sociedade Brasileira de Medicina Tropical
n/a	A. Rima; L. Arias; M. V. Gustincic; C. Pinedo; C. Ramírez; E. Velázquez	2012	Evaluación de la técnica de reacción en cadena de la polimerasa para la detección temprana de la transmisión congénita de la enfermedad de Chagas	INTRODUCCION: La detección precoz de Chagas congénito es sumamente importante, ya que el tratamiento inmediato aumenta la eficacia y disminuye las complicaciones en el neonato.OBJETIVO: Evaluar si la utilización de la reacción en cadena de la polimerasa (RCP) aumenta significativamente la sensibilidad y la precocidad diagnóstica con respecto al micrométodo para Chagas.METODOS: El diseño del ensay…	English
	C. Barona-Vilar; M. J. Giménez-Martí; T. Fraile; C. González-Steinbauer; C. Parada; A. Gil-Brusola; D. Bravo; M. D. Gómez; D. Navarro; A. Perez-Tamarit; L. Fernandez-Silveira; A. Fullana-Montoro; R. Borrás	2012	Prevalence of Trypanosoma cruzi infection in pregnant Latin American women and congenital transmission rate in a non-endemic area: The experience of the Valencian Health Programme (Spain)	This study describes the results of the health programme implemented in the Valencian Community (Spain) to achieve an early diagnosis of Chagas disease in pregnant Latin American women and their newborns. During 2009 and 2010, 1975 women living in the health districts of three university hospitals were enrolled via midwives or at the time of delivery. Diagnosis of disease was performed using two …	English	Epidemiology and Infection
	C. Castillo; R. Lopez-Munoz; J. Duaso; N. Galanti; F. Jaña; J. Ferreira; G. Cabrera; J. D. Maya; U. Kemmerling	2012	Role of matrix metalloproteinases 2 and 9 in ex vivo Trypanosoma cruzi infection of human placental chorionic villi	Background: Chagas’ disease is caused by the haemophlagelated protozoan Trypanosoma cruzi (T. cruzi). During congenital transmission the parasite breaks down the placental barrier. In the present study we analyzed the participation of matrix metalloproteases (MMPs) in the extracellular matrix (ECM) remodeling during T. cruzi ex vivo infection of human placental chorionic villi explants. Methods: …	English	Placenta
	C. Díaz-Luján; M. F. Triquell; A. Schijman; P. Paglini; R. E. Fretes	2012	Differential susceptibility of isolated human trophoblasts to infection by Trypanosoma cruzi	The aim of the work was to analyze the susceptibility of the placental syncytiotrophoblast (STB) and cytotrophoblast (CTB) cells to infection by the causal agent of congenital Chagas' disease, Trypanosoma cruzi, and the possible parasite route for placental invasion. Monolayers of CTB and STB and VERO as control cells were used. The infection of STB was significantly lower that of the CTB and Ver…	English	Placenta
	C. S. Benítez Sosa; C. Rubio; E. G. Meza; N. C. Montiel; M. Barrios; G. J. Fernández	2012	Cobertura de tratamiento en menores de 15 años infectados con tripanosoma cruzi, atendidos en el Hospital Pediátrico Juan Pablo II, Corrientes	INTRODUCCION: La enfermedad de Chagas representa un serio problema de salud pública en Corrientes. El área endémica de dispersión del vector alcanza a 32 municipios, con una población en riesgo de 28.468 menores de 15 años. En este grupo etario se espera obtener un porcentaje de cobertura de tratamiento equivalente al 80% de los casos tratados. Sin embargo, por razones que a veces se desconocen, …	Spanish
	Diaz-Luján, C., Fernanda Triquell, M., Mezzano, L., Fretes, R. E., & Zheng, J.	2012	Placental infection by Trypanosoma cruzi, the causal agent of congenital Chagas disease. Recent Advances in Research on the Human Placenta.	no abstract	English
	E. J. Cardoso; G. C. Valdéz; A. C. Campos; R. D. L. L. Sanchez; C. R. Mendoza; A. P. Hernández; M. H. Ramírez; J. R. Habana; E. B. González; P. D. Matzumura; Y. Carlier	2012	Maternal fetal transmission of Trypanosoma cruzi: A problem of public health little studied in Mexico	The first case of neonatal Chagas was reported in Mexico in 1998, but there have been no studies since then. Therefore, we investigated the rates of congenital infection of Trypanosoma cruzi by examining the seroprevalence among 1448 pregnant women in Oaxaca, Jalisco and Mexico City. We performed ELISAs to screen for recombinant and total antigens in mothers, and examined the frequency of congeni…	English	Experimental Parasitology
	E. J. Howard; P. Buekens; Y. Carlier	2012	Current treatment guidelines for Trypanosoma cruzi infection in pregnant women and infants	no abstract	English	International journal of antimicrobial agents
	Fernández Villegas, Ana Isabel	2012	Identificación Y Caracterización De Biomarcadores De Patología De La Enfermedad De Chagas Y De Eficacia Del Tratamiento Con Benznidazol.	La enfermedad de Chagas, o tripanosomiasis americana es causada por el protozoo flagelado hematófilo Trypanosoma cruzi. Esta zoonosis es endémica del continente americano. Se estima que existen entre 8 y 10 millones de personas infectadas en el mundo y que cerca de 40 millones están en riesgo de infectarse (Coura and Dias, 2009; Schofield and Galvao, 2009). La enfermedad presenta unos elevados ín…	Spanish
n/a	G. Mabel; R. Alvarez	2012	TREATMENT OF CONGENITAL CHAGAS'DISEASE DIAGNOSED
	J. Bua; B. J. Volta; E. B. Velazquez; A. M. Ruiz; A. M. D. Rissio; R. L. Cardoni	2012	Vertical transmission of Trypanosoma cruzi infection: Quantification of parasite burden in mothers and their children by parasite DNA amplification	The relationship between parasite burden and vertical transmission of Trypanosoma cruzi was studied in pairs of chronically infected women and their children in a non-endemic area. Parasitemia was quantified by quantitative polymerase chain reaction (qPCR) in the peripheral blood amplifying a nuclear T. cruzi DNA and expressed as equivalent amounts of CL Brener parasites DNA per ml (eP/ml). Simil…	English	Transactions of the Royal Society of Tropical Medicine and Hygiene
	J. Duaso; C. Castillo; U. Kemmerling	2012	Mechanism of congenital Chagas disease: Effective infection depends on the interplay between Trypanosoma cruzi and the different tissue compartments in the chorionic villi of the human placenta	(no abstract)	English	Recent Advances in Research on the Human Placenta
	J. Duaso; E. Yanez; C. Castillo; N. Galanti; G. Cabrera; G. Corral; J. D. Maya; I. Zulantay; W. Apt; U. Kemmerling	2012	Reorganization of extracellular matrix in placentas from women with asymptomatic chagas disease: Mechanism of parasite invasion or local placental defense?	Chagas disease, produced by the protozoan Trypanosoma cruzi (T. cruzi), is one of the most frequent endemic diseases in Latin America. In spite the fact that in the past few years T. cruzi congenital transmission has become of epidemiological importance, studies about this mechanism of infection are scarce. In order to explore some morphological aspects of this infection in the placenta, we analy…	English	Journal of Tropical Medicine
	J. M. Ramos; A. Milla; J. C. Rodríguez; P. López-Chejade; M. Flóres; J. M. Rodríguez; F. Gutiérrez	2012	Chagas disease in Latin American pregnant immigrants: Experience in a non-endemic country	Purpose Chagas disease is a systemic chronic parasitic infection by Trypanosoma cruzi endemic in Latin America. Migration of women of childbearing age from Latin America to developed countries may spread the disease to nonendemic areas through vertical transmission. Methods Prospective study of seroprevalence of T. cruzi infection in immigrant Latin American pregnant women during a 5-year period …	English	Archives of Gynecology and Obstetrics
	L. Mezzano; G. Repossi; R. E. Fretes; S. Lin; M. J. Sartori; S. G. P. De Fabro	2012	In vitro infection of Trypanosoma cruzi causes decrease in glucose transporter protein-1 (GLUT1) Expression in Explants of Human Placental Villi Cultured under Normal and High Glucose Concentrations	Trypanosoma cruzi, the etiologic Chagas' disease agent, induces changes in protein pattern of the human placenta syncytiotrophoblast. The glucose transporter protein-1 (GLUT1) is the primary isoform involved in transplacental glucose transport. We carried out in vitro assays to determine if T. cruzi infection would induce changes in placental GLUT1 protein expression under normal and high concent…	English	Journal of Tropical Medicine
	M. A. Sala; C. Meneguette; A. A. Carraro Abrahão; S. de Albuquerque; R. A. Lopes; R. Domingues Ribeiro	2012	Alteraciones histopatológicas de placentas de ratones infectadas con diferentes cepas de Trypanosoma cruzi	The objective of the present study was to evaluate the histopathological alterations of the placenta provoked by maternal infection during pregnancy by different Trypanosoma cruzi strains. Pregnant mice, 60 day-old, were i.p. inoculated with 2 x 105 bloodstream trypomastigotes of colombian, Y, Bolivia or RC strains of T. cruzi. The results demonstrated that the Bolivia and RC strains showed highe…	Spanish	Boletín de Malariología y Salud Ambiental
	M. C. Pérez-Aguilar; M. Alarcón; S. Araujo; L. Goncalves	2012	Efecto de la infección congénita por Trypanosoma cruzi sobre el desarrollo intrauterino y la respuesta inmune fetal-neonatal.	In congenital infection by Trypanosoma cruzi, morbidity and mortality vary from asymptomatic cases to severe clinical forms of the dis_x0002_ease. It has been found that there is no specific clinical profile in newborns in_x0002_fected by T. cruzi, since during intrauterine development diverse pathological changes take place, causing alterations in the serological and parasitological profiles. So…	Spanish	Investigación Clínica
	M. García Pedrazuela; M. d. C. Muñoz Egea; C. Ruiz Serraro; R. Fernández Roblas	2012	Recién nacido pretérmino con sospecha de infección de transmisión vertical	Benznidazol, Casos clínicos, Diagnóstico, Diagnóstico por imagen, Enfermedad de Chagas, Enfermedades infecciosas, Microbiología, Recién nacido, Transmisión vertical de enfermedad, Tratamiento, Tratamiento farmacológico, Tripanosoma cruzi	Spanish	Enfermedades Infecciosas y Microbiología Clínica
	M. J. Muñoz-Vilches; J. Salas; T. Cabezas; J. Vázquez; M. J. Soriano; D. Metz	2012	Cribado de Chagas en mujeres gestantes latinoamericanas. Experiencia en el Poniente Almeriense // Chagas screening in pregnant Latin-American women. Experience in Poniente Almeriense (Almeria, Spain)	Introducción La transmisión vertical de la enfermedad de Chagas supone un problema de Salud Pública en países no endémicos. Métodos Cribado de Chagas mediante dos test serológicos a las gestantes procedentes de áreas endémicas durante 4 años. Resultados Se estudiaron 261 gestantes procedentes de 13 países latinoamericanos, realizando un diagnóstico confirmatorio (dos test positivos) en 4 casos. N…	Spanish	Enferm. infecc. microbiol. clín. (Ed. impr.)
	M. R. Agosti; P. Ercoli; G. Dolcini; G. Andreani; L. Martínez Peralta; S. González Ayala	2012	Two cases of mother-to-child transmission of HIV and Trypanosoma cruzi in Argentina	no abstract	English	Brazilian Journal of Infectious Diseases
	N. A. Salas Clavijo; J. R. Postigo; D. Schneider; J. A. Santalla; L. Brutus; J.-P. Chippaux	2012	Prevalence of Chagas disease in pregnant women and incidence of congenital transmission in Santa Cruz de la Sierra, Bolivia	Congenital transmission of Chagas disease stand out as a major public health problem since the vector control was performed in all endemic areas and has shown its effectiveness. An epidemiological study was performed in three maternity hospitals of the city of Santa Cruz de la Sierra, Bolivia from 2006 to 2008. The serological screening for Trypanosoma cruzi infection was carried out in 15,767 pr…	English	Acta Tropica
	N. Bazán	2012	Características epdidemiológicas del binomio madre chagásica-hijo. Hospital Vicente Aguero. Jesús María. Córdoba 2010-2012	El objetivo del presente trabajo, es indagar sobre algunos aspectos epidemiológicos, de las madres chagásicas y sus hijos; ver la prevalencia de madres infectadas con Trypanosoma cruzi, y si, se detecta algún caso de Chagas congénito, en el Hospital Vicente Agüero, de Jesús María, Córdoba. Material y métodos: Se trata de un estudio, descriptivo, transversal, retrospectivo, para lo que se tomaron …	Spanish
	N. Dauby; T. Goetghebuer; T. R. Kollmann; J. Levy; A. Marchant	2012	Uninfected but not unaffected: Chronic maternal infections during pregnancy, fetal immunity, and susceptibility to postnatal infections	Chronic infections during pregnancy are highly prevalent in some parts of the world. Infections with helminths, Trypanosoma cruzi, Plasmodium spp, and HIV might affect the development of fetal immunity and susceptibility to postnatal infections independently of in-utero transmission of the pathogens. Fetal adaptive immune responses are common in neonates who have been exposed to maternal infectio…	English	The Lancet Infectious Diseases
	N. Mogollón M; E. Moreno B; M. Alarcón; A. Lugo de Yarbuh; M. Ramírez; R. Borges	2012	Resistencia de las crías de ratas Wistar chagásicas a las reinfecciones por Trypanosoma cruzi	The resistance to reinfection by Trypanosome cruzi in chagasic rat offspring was evaluated. Thirty male offspring (`) from infected mothers and 30 offspring ` from healthy mothers were used, divided into groups of 10 offspring each (I, II, III) and (IV, V, VI). The groups (I, IV) and (II, V) were inoculated and reinoculated by intradermal route with 5 × 10(4)metacyclictrypomastigotes of homologou…	Spanish	Kasmera
n/a	P. Buekens; M.-L. Cafferata; J. Alger; F. Althabe; J. Belizan; Y. Carlier; A. Ciganda; E. Dumonteil; R. Gamboa-Leon; E. Howard; M. L. Matute; S. Sosa-Estani; C. Truyens; D. Wesson; C. Zuniga	2012	Congenital transmission of trypanosoma cruzi in argentina, honduras, and mexico: An ongoing study	Trypanosoma cruzi has been divided into different lineages: T. cruzi I (TcI) and non-TcI (including lineages II-VI). TcI is predominant in Mexico and Central America, while non-TcI is predominant in most of South America, including Argentina. Little is known about congenital transmission of TcI. The specific aim of this study is to determine the rate of congenital transmission of TcI compared to …	English	American Journal of Tropical Medicine and Hygiene
	P. Rodriguez; Y. Carlier; C. Truyens	2012	Activation of cord blood myeloid dendritic cells by Trypanosoma cruzi and parasite-specific antibodies, proliferation of CD8+ T cells, and production of IFN-γ	We previously reported that Trypanosoma cruzi, the agent of Chagas disease, induces in congenitally infected fetuses a strong, adult-like parasite-specific CD8+ T cell response producing IFN-γ (Hermann et al. in Blood 100:2153-2158, 2002). This suggests that the parasite is able to overcome the immaturity of neonatal antigen presenting cells, an issue which has not been previously addressed. We t…	English	Medical Microbiology and Immunology
	P. Rodriguez; Y. Carlier; C. Truyens	2012	Trypanosoma cruzi activates cord blood myeloid dendritic cells independently of cell infection	We recently showed that T. cruzi parasites enhance expression of co-stimulatory surface molecules on cord blood myeloid dendritic cells (mDCs). This study aims to gain insight into the role of live parasites and intracellular infection in mDC activation using CSFE-labelled parasites. First, we observed that only a low proportion of mDCs was infected by T. cruzi after overnight culture of whole bl…	English	Medical Microbiology and Immunology
	R. A. Lazarte; F. Litman-Mazo; J. A. Crewalk; D. E. Keim; M. Baram; M. K. Klassen-Fischer; D. Massif; M. L. Zabielski; D. Sockwell; K. Kurkjian; A. Moore; Y. Qvarnstrom; F. Steurer	2012	Congenital Transmission of Chagas Disease-Virginia, 2010 (Reprint from MMWR, vol 26, pg 477-479, 2012)	Chagas disease, caused by infection with the parasite Trypanosoma cruzi, affects 8–11 million persons globally.1 In the endemic areas of Mexico, Central America, and South America, most infections are transmitted by triatomine insect (kissing bug) vectors. However, infection also can be acquired congenitally or through blood transfusion, organ transplantation, consumption of triatomine-contaminat…	English	Jama-Journal of the American Medical Association
	R. E. Fretes; U. Kemmerling	2012	Mechanism of Trypanosoma cruzi placenta invasion and infection: The use of human chorionic villi explants	Congenital Chagas disease, a neglected tropical disease, endemic in Latin America, is associated with premature labor and miscarriage. During vertical transmission the parasite Trypanosoma cruzi (T. cruzi) crosses the placental barrier. However, the exact mechanism of the placental infection remains unclear. We review the congenital transmission of T. cruzi, particularly the role of possible loca…	English	Journal of Tropical Medicine
	R. Sesti-Costa; J. S. Silva; F. R. S. Gutierrez	2012	Congenital Chagas disease: time to screen pregnant women?	Evaluation of: Bua J, Volta BJ, Velazquez EB et al. Vertical transmission of Trypanosoma cruzi infection: quantification of parasite burden in mothers and their children by parasite DNA amplification. Trans. R. Soc. Trop. Med. Hyg. 106(10), 623-628 (2012). The congenital transmission of Trypanosoma cruzi has gained epidemiological importance because it is partially responsible for the spread of C…	English	Expert review of anti-infective therapy
	R. Voelker	2012	Congenital chagas disease reported in United States		English	JAMA - Journal of the American Medical Association
	S. Genero; R. Chaparro; F. Gorestegui; D. Bonanno; A. Rodriguez Llach; M. Somoza; F. Prieto; L. Sánchez Negrete; A. Martínez; M. Robles; M. Risso	2012	Transmisión congénita de la enfermedad de Chagas en el departamento de San Fernando, Provincia del Chaco	INTRODUCCION: La vía congénita es una de las principales formas de transmisión de la enfermedad de Chagas: afecta desde un 0,7 a un 17% de los niños nacidos de madres infectadas por Trypanosoma cruzi OBJETIVOS: Calcular la cantidad de infectados por T. cruzi entre niños nacidos de madres diagnosticadas con Chagas durante 2010 y sus hermanos. METODOS: Se realizó un estudio transversal. Se definió …	Spanish	Rev. argent. salud publica
	S. Ortiz; I. Zulantay; A. Solari; M. Bisio; A. Schijman; Y. Carlier; W. Apt	2012	Presence of Trypanosoma cruzi in pregnant women and typing of lineages in congenital cases	The objective of this study was to determine the presence of Trypanosoma cruzi in blood samples of mothers with chronic Chagas disease and their newborn by conventional PCR targeted to minicircle kinetoplastidic DNA (kDNA), and to determine the lineages in mother/newborn pairs of the congenital cases by hybridization assays with probes belonging to the TcII, TcI and TcV Discrete Typing Units (DTU…	English	Acta Tropica
	S. Otero; E. Sulleiro; I. Molina; M. Espiau; A. Suy; A. Martín-Nalda; C. Figueras	2012	Congenital transmission of Trypanosoma cruzi in non-endemic areas: Evaluation of a screening program in a tertiary care hospital in Barcelona, Spain	The impact of Chagas disease is no longer restricted to endemic areas. The aim of this study is to evaluate a 2-year period of a vertical transmission screening program of Trypanosoma cruzi infection in a tertiary care hospital in Barcelona (Spain). Two enzyme-linked immunosorbent assays (recombinant and crude antigen) were performed in parallel to pregnant women at risk of T. cruzi infection. Di…	English	American Journal of Tropical Medicine and Hygiene
	Y. Carlier; C. Truyens; P. Deloron; F. Peyron	2012	Congenital parasitic infections: A review	This review defines the concepts of maternal-fetal (congenital) and vertical transmissions (mother-to-child) of pathogens and specifies the human parasites susceptible to be congenitally transferred. It highlights the epidemiological features of this transmission mode for the three main congenital parasitic infections due to Toxoplasma gondii, Trypanosoma cruzi and Plasmodium sp. Information on t…	English	Acta Tropica
	Z. M. Cucunubá; A. C. Flórez; Á. Cárdenas; P. Pavía; M. Montilla; R. Aldana; K. Villamizar; L. C. Ríos; R. S. Nicholls; C. J. Puerta	2012	Prevalence and risk factors for chagas disease in pregnant women in Casanare, Colombia	Knowledge of the prevalence and risk factors associated with maternal infection is the first step to develop a surveillance system for congenital transmission of Chagas disease. We conducted a cross-sectional study in Casanare, a disease-endemic area in Colombia. A total of 982 patients were enrolled in the study. A global prevalence of Trypanosoma cruzi infection of 4.0% (95% confidence interval…	English	American Journal of Tropical Medicine and Hygiene
	A. Guilmot; J. Bosse; Y. Carlier; C. Truyens	2013	Monocytes Play an IL-12-Dependent Crucial Role in Driving Cord Blood NK Cells to Produce IFN-g in Response to Trypanosoma cruzi	We previously reported that foetuses congenitally infected with Trypanosoma cruzi, the agent of Chagas disease, mount an adult-like parasite-specific CD8+ T-cell response, producing IFN-g, and present an altered NK cell phenotype, possibly reflecting a post-activation state supported by the ability of the parasite to trigger IFN-g synthesis by NK cells in vitro. We here extended our knowledge on …	English	PLoS Neglected Tropical Diseases
	A. Martínez Ortiz; M. Herranz Aguirre; J. Guibert Valencia; C. Ezpeleta Baquedano	2013	Congenital transmission of chagas disease in non-endemic countries. the use of PCR for diagnosis: Advantages over conventional techniques		English	Anales del Sistema Sanitario de Navarra
	A. R. da Silva	2013	Transmissão Sexual do Trypanosoma cruzi em Mus musculus	Chagas disease is a condition that affects thousands of people worldwide, mainly in the Americas. Trypanosoma cruzi, etiologic agent of Chagas disease, is transmitted primarily by triatomine insect during blood feeding. Besides vetorial transmission, Chagas disease can be acquired by blood transfusion, congenital or by consumption of contaminated food. The possibility of sexual transmission of Ch…	Portuguese
	A. Velasco; V. M. Velasco; F. Rosas; C. Cevik; C. A. Morillo	2013	Utility of the NavX® electroanatomic mapping system for permanent pacemaker implantation in a pregnant patient with Chagas disease	Chagas disease is a highly prevalent zoonosis in Mexico, Central, and South America. Early cardiac involvement is one of the most serious complications of this disease, and conduction disturbances may occur at an early age. We describe a young pregnant woman with Chagas disease and a high degree atrioventricular block, who required implantation of a permanent dual chamber pacemaker. Using an elec…	English	Indian Pacing and Electrophysiology Journal
	C. A. Berini; C. Delfino; O. Torres; G. García; R. Espejo; L. Pianciola; M. Juarez; G. Arribere; M. Nadal; M. E. Eirin; M. M. Biglione	2013	HTLV-1 cosmopolitan and HTLV-2 subtype b among pregnant women of non-endemic areas of Argentina	Objectives: The objective of this study was to estimate the prevalence of human T cell lymphotropic virus (HTLV)-1/2, HIV-1, hepatitis B virus (HBV), Trypanosoma cruzi, Treponema pallidum and Toxoplasma gondii infections and to identify the subtypes/subgroups of HTLV-1/2 among pregnant women (PW) from nonendemic provinces of Argentina. Methods: Methods A total of 2403 samples were screened for HT…	English	Sexually Transmitted Infections
	C. Alonso-Vega; C. Billot; F. Torrico	2013	Achievements and challenges upon the implementation of a program for national control of congenital Chagas in Bolivia: results 2004–2009	Bolivia is one of the most endemic countries for Chagas disease. Data of 2005 shows that incidence is around 1.09% inhabitants and seroprevalence in children under 15 ranged from 10% in urban areas to 40% in rural areas. In this article, we report results obtained during the implementation of the congenital Chagas program, one of the biggest casuistry in congenital Chagas disease, led by National…	English	PLoS neglected tropical diseases
	C. Barona-Vilar	2013	Prevalence of Trypanosoma cruzi infection in Latin American pregnant women and level of compliance of the Valencian Health Programme in the city of Alicante: A reply	no abstract	English	Epidemiology and Infection
	C. Castillo; A. Villarroel; J. Duaso; N. Galanti; G. Cabrera; J. D. Maya; U. Kemmerling	2013	Phospholipase C gamma and ERK1/2 Mitogen Activated Kinase Pathways are differentially modulated by Trypanosoma cruzi during tissue invasion in human placenta	Chagas' disease is caused by the haemophlagelated protozoan Trypanosoma cruzi (T. cruzi). During congenital transmission the parasite breaks down the placental barrier, however studies about the physiopathology of this process are scarce. Different signal transduction pathways are involved during cell invasion of the parasite. However, the possible role of those processes during tissue infection …	English	Experimental Parasitology
	C. Castillo; G. Ramírez; C. Valck; L. Aguilar; I. Maldonado; C. Rosas; N. Galanti; U. Kemmerling; A. Ferreira	2013	The Interaction of Classical Complement Component C1 with Parasite and Host Calreticulin Mediates Trypanosoma cruzi Infection of Human Placenta	Background:9 million people are infected with Trypanosoma cruzi in Latin America, plus more than 300,000 in the United States, Canada, Europe, Australia, and Japan. Approximately 30% of infected individuals develop circulatory or digestive pathology. While in underdeveloped countries transmission is mainly through hematophagous arthropods, transplacental infection prevails in developed ones.Metho…	English	PLoS Neglected Tropical Diseases
	C. M. B. Da Costa; V. Brazão; C. Collins Kuehn; L. G. Rodrigues Oliveira; J. C. Do Prado Júnior; M. A. Sala; A. A. Carraro Abrahão	2013	Zinc and pregnancy: Marked changes on the immune response following zinc therapy for pregnant females challenged with Trypanosoma cruzi	Background & aims: The occurrence of infectious disease processes during pregnancy has significant effects on maternal health and can lead to adverse pregnancy outcomes. The aim of the present study was to examine the potential role of zinc treatment during Trypanosoma cruzi infection in pregnant animals. Methods: Female Wistar rats weighing 180-200g were used in all experiments. Production of ni…	English	Clinical Nutrition
	D. J. J. Coffield; A. M. Spagnuolo; M. Shillor; E. Mema; B. Pell; A. Pruzinsky; A. Zetye	2013	A model for Chagas disease with oral and congenital transmission.	This work presents a new mathematical model for the domestic transmission of Chagas disease, a parasitic disease affecting humans and other mammals throughout Central and South America. The model takes into account congenital transmission in both humans and domestic mammals as well as oral transmission in domestic mammals. The model has time-dependent coefficients to account for seasonality and c…	English	PloS one
	D. J. R. A. d. B. Faria; D. G. d. Reis; N. N. Rabello; N. N. Rabelo; J. D. Soares; F. S. Tallo; R. D. Lopes; D. R. Rabelo	2013	Doença de Chagas congênita com manifestações pleomórficas: relato de caso	JUSTIFICATIVA E OBJETIVOS: A doença de Chagas é uma infecção parasitária, endêmica, em várias regiões do Brasil. Nas últimas décadas, a via de transmissão predominante foi modificada de vetorial para congênita, devido ao êxodo rural e aos métodos mais eficazes de combate aos vetores. Alguns pacientes jovens apresentam manifestações crônicas e intensas, consequentes da transmissão congênita. O obj…	Portuguese	Rev. Soc. Bras. Clín. Méd
	D. Mendicino; M. Stafuza; M. del Barco; C. Colussi; M. L. Bizai; D. Fabbro; M. Nepote; M. Streiger	2013	Infección chagásica en niños de cuatro distritos de riesgo de la provincia de Santa Fe /Chagas' infection in children of four districts at risk in Santa Fe province	The aim of the present study was to diagnose Chagas infection in children 1 to 15 years of age living in a risk area or with migrant background in Santa Fe province, to estimate the most probable way of infection and to compare the prevalence with previous works. A seroepidemiological study was conducted in schools in the districts Garabato, Fortin Olmos and Gato Colorado and the community Com Ca…	Spanish	Acta bioquímica clínica latinoamericana
n/a	E. Dopico; L. Guerrero; C. Cortes-Lletget; R. Navarro; I. Ubillos; B. Allende; I. Oliveira	2013	Results for the implementation of a screening programme for preventing congenital transmission of Chagas disease	Introduction In Catalonia (Spain) we estimate around 156 000 women of childbearing age who originated from Chagas disease-endemic countries. In 2010, the Catalonian Health Department implemented a screening programme protocol of Chagas disease in Latin American pregnant women. This study evaluates the results of the first year of the implementation of the screening programme. Material and Methods…	English	Tropical Medicine and International Health
	F. Bernardo; M. L£cia Ivo; M. M. Ferrairo Janini Dal Fabbro; E. R. Jardim Cury Pontes; M. A. Ferreira J£nior	2013	ASPECTOS EPIDEMIOLÓGICOS DE GESTANTES COM DOENÇA DE CHAGAS.	Objective: to characterize the epidemiological aspects of women with Chagas disease. Method: this is a descriptive, transversal, study conducted from March 2007 to April 2008, with the application of a form to 32 patients in Campo Grande, Mato Grosso do Sul, Brazil. Data were analyzed through descriptive statistics, under the form of table and figure, using the software Statistical Package for th…	English and Portuguese	Journal of Nursing UFPE / Revista de Enfermagem UFPE
	F. Bernardo; M. LÃºcia Ivo; M. r. M. Ferrairo Janini Dal Fabbro; E. R. Jardim Cury Pontes; M. A. Ferreira JÃºnior	2013	EPIDEMIOLOGIC ASPECTS OF PREGNANT WOMEN WITH CHAGAS DISEASE.	to characterize the epidemiological aspects of women with Chagas disease. Method: this is a descriptive, transversal, study conducted from March 2007 to April 2008, with the application of a form to 32 patients in Campo Grande, Mato Grosso do Sul, Brazil. Data were analyzed through descriptive statistics, under the form of table and figure, using the software Statistical Package for the Social Sc…	English and Spanish	Journal of Nursing UFPE / Revista de Enfermagem UFPE
	F. F. Norman; R. López-Vélez	2013	Chagas disease and breast-feeding	Chagas disease (infection by the protozoan Trypanosoma cruzi) is a major parasitic disease of the Americas and one of the main neglected tropical diseases. Although various routes of transmission are recognized, the risk for transmission of the infection through breast-feeding has not clearly been established. We reviewed the literature on transmission of T. cruzi through breast-feeding to provid…	English	Emerging Infectious Diseases
	F. S. Pinto; G. M. Q. de Andrade; J. N. Januario; M. C. A. Maia; E. D. Gontijo	2013	Epidemiological profile of Trypanosoma cruzi-infected mothers and live birth conditions in the State Of Minas Gerais, Brazil	Introduction: The aim of this study was to assess the epidemiological characteristics of Trypanosoma cruzi-infected mothers and the live birth conditions of neonates. Methods: A serological survey with IgG-specific tests was conducted using dried blood samples from newborn infants in the State of Minas Gerais. T. cruzi infection was confirmed in mothers through positive serology in two different …	English	Revista da Sociedade Brasileira de Medicina Tropical
	G. Berberian; M. T. Rosanova; C. Kaldzielski; P. Paulin; G. Castro; L. Galina	2013	Compromiso ocular en la enfermedad de Chagas congénita: Cases report / Ocular involvement in congenital Chagas disease. Cases report	Ophthalmic compromise is infrequent in children with congenital Chagas disease. We present 3 patients under 2 months of age, with ocular involvement, all of them referred to the hospital for ophthalmic evaluation of the premature newborn. The ophthalmic finding was bilateral severe vitreitis (posterior uveitis) related to Chagas disease. They received antiparasitic therapy with a good outcome in …	Spanish	Archivos argentinos de pediatría
	G. V. J. E. B. C. MARTÍNEZ ORTIZ A HERRANZ AGUIRRE M	2013	Enfermedad de Chagas neonatal de transmisión vertical en países no endémicos. El uso de la PCR en el diagnóstico: ventajas sobre técnicas convencionales	Benznidazol, Casos clínicos, Diagnóstico, Enfermedad de Chagas, Medicina interna, Reacción en cadena de la polimerasa, Recién nacido, Transmisión vertical de enfermedad, Tratamiento, Tratamiento farmacológico, Tripanosoma cruzi	Spanish	Anales del Sistema Sanitario de Navarra
	J. Bua; B. J. Volta; A. E. Perrone; K. Scollo; E. B. Velázquez; A. M. Ruiz; A. M. De Rissio; R. L. Cardoni	2013	How to improve the early diagnosis of Trypanosoma cruzi infection: relationship between validated conventional diagnosis and quantitative DNA amplification in congenitally infected children	Background:According to the Chagas congenital transmission guides, the diagnosis of infants, born to Trypanosoma cruzi infected mothers, relies on the detection of parasites by INP micromethod, and/or the persistence of T. cruzi specific antibody titers at 10-12 months of age.Methodology and Principal Findings:Parasitemia levels were quantified by PCR in T. cruzi-infected children, grouped accord…	English	PLoS neglected tropical diseases
	J. Patiño Mayer	2013	Die Rolle der pro- und anti- inflammatorischen Zytokine IL-18, IFN-gamma und IL-10 in Neugeborenen mit kongenitaler Chagas-Infektion	The study was carried out with sera from congenitally infected newborns, - including clinical data to link them to the concentration of cytokines in the sera. The sera were selected from newborns treated at the "Hospital Ricardo Gutiérrez" in Buenos Aires, Argentina, between the years 1998 and 2003. Sera from 18 newborns with congenital Chagas infection, from 19 with congenital toxo- plasmosis an…	German
	J.-P. Chippaux; A. N. Salas-Clavijo; J. R. Postigo; D. Schneider; J. A. Santalla; L. Brutus	2013	Evaluation of compliance to congenital chagas disease treatment: Results of a randomised trial in Bolivia	Background: A randomised, unblinded, clinical trial comparing two benznidazole regimens for congenital Chagas disease was carried out to determine whether simplification and reduction in the length of treatment could lead to better treatment compliance. Methods: This study was conducted in Santa Cruz, Bolivia. Serological screening was carried out in pregnant women, and parasites were sought in t…	English	Transactions of the Royal Society of Tropical Medicine and Hygiene
	L. E. T. Valles	2013	Dr. Luis Dao Lameh y el primer reporte de Chagas congénito	It briefly describes the scientific achievements of Dr. Luis Dao, emphasizing the description of the first global report congenital transmission of Trypanosoma cruzi and Chagas disease, occurred in Guárico State, Venezuela. Se describe brevemente los logros científicos del Dr. Luis Dao, resaltando el primer reporte mundial de transmisión congénita del Trypanosoma cruzi y de la enfermedad de Chaga…	Spanish	Revista Venezolana de Salud Pública
	L. Faccio; A. S. Da Silva; A. A. Tonin; R. T. Franca; L. T. Gressler; M. M. Copetti; C. B. Oliveira; M. B. Sangoi; R. N. Moresco; N. B. Bottari; M. Duarte; S. G. Monteiro	2013	Serum levels of LH, FSH, estradiol and progesterone in female rats experimentally infected by Trypanosoma evansi	The goal of this study was to evaluate reproductive hormones in sera samples of female rats experimen_x0002_tally infected by Trypanosoma evansi during different phases of the estrous cycle. For that, 64 animals were divided into two groups: 24 rats for the control group (uninfected), and 40 animals were infected by T. evansi. These groups were divided into subgroups according to the time of infe…	English	Experimental Parasitology
	L. Murcia; B. Carrilero; M. J. Munoz-Davila; M. C. Thomas; M. C. López; M. Segovia	2013	Risk factors and primary prevention of congenital chagas disease in a nonendemic country	Background. In this longitudinal cohort study we evaluated the congenital transmission of Chagas disease (CD) in a nonendemic area. The aim of this work was to analyze the predictive value of a Trypanosoma cruzi-positive polymerase chain reaction (PCR) result in pregnant women for the diagnosis of vertical transmission and to evaluate the use of PCR as a tool for early detection of infection.Meth…	English	Clinical Infectious Diseases
	L. V. Sánchez; J. D. Ramírez	2013	Congenital and oral transmission of American trypanosomiasis: An overview of physiopathogenic aspects	Chagas disease or American trypanosomiasis is a pathology affecting about 8-11 million people in Mexico, Central America, and South America, more than 300Â 000 persons in the United States as well as an indeterminate number of people in other non-endemic countries such as USA, Spain, Canada and Switzerland. The aetiological agent is Trypanosoma cruzi, a protozoan transmitted by multiple routes; a…	English	Parasitology
	M. A. Fearon; V. Scalia; M. Huang; I. Dines; M. Ndao; P. Lagace-́Wiens	2013	A case of vertical transmission of Chagas disease contracted via blood transfusion in Canada	Chagas disease is caused by the protozoan parasite Trypanosoma cruzi and is endemic in many countries in Latin America, where infected bugs of the Triatominea subfamily carry the parasite in the gut and transmit it to humans through fecal contamination of a bite. However, vertical transmission and transmission through blood transfusion and organ transplantation is well documented. Increasing immi…	English	Canadian Journal of Infectious Diseases and Medical Microbiology
	M. Bisio; J. Altcheh; J. Lattner; G. Moscatelli; V. Fink; J. M. Burgos; F. G. Bournissen; A. G. Schijman; H. Freilij	2013	Benznidazole treatment of chagasic encephalitis in pregnant woman with AIDS	we report a case of chagasic meningoencephalitis re_x0002_activation in a pregnant woman co-infected with Trypano_x0002_soma cruzi and HIV that was successfully managed with benznidazole and highly active antiretroviral therapy. Early diagnosis enabled rapid specific treatment that improved the health of the patient and her baby.	English	Emerging infectious diseases
	M. Castillo Riquelme; S. Loayza Saldivia; C. Castillo Laborde; B. Freile Gutiérrez	2013	Costo-efectividad del screening y tratamiento de mujeres embarazadas y recién nacidos por trasmisión de chagas congénito	Objetivo: levara cabo una evaluación económica (EE) para explorar la relación costo-efectividad de una política nacional de screening a mujeres embarazadasy a los recién nacidos de madres positivas a esta enfermedad. Esta estrategiava acompañada del tratamiento actualmente disponible en el país, tanto para la mujer después del período de lactancia materna como para el niño con el medicamento Nifu…	Spanish
n/a	M. E. Marson; J. M. Padró; M. R. Reta; J. Altcheh; F. García-Bournissen; G. Mastrantonio	2013	A simple and efficient HPLC method for benznidazole dosage in human breast milk	BACKGROUND: Due to migration, Chagas disease is a significant public health problem in Latin America, and in other nonendemic regions. The 2 drugs currently available for the treatment, nifurtimox and benznidazole (BNZ), are associated with a high risk of toxicity in therapeutic doses. Excretion of drug into human breast milk is a potential source of unwanted exposure and pharmacologic effects in…	English	Therapeutic Drug Monitoring
	M. I. González-Tomé; M. Rivera; I. Camano; F. Norman; M. Flores-Chávez; L. Rodríguez-Gómez; V. Fumadó; M. G.-L. Hortelano; R. López-Vélez; L. I. González-Granado	2013	Recomendaciones para el diagnóstico, seguimiento y tratamiento de la embarazada y del niño con enfermedad de Chagas	Congenital transmission of Chagas disease now occurs in areas where the disease is non-endemic, and also from one generation to another. According to epidemiological data from Latin America, the prevalence of the disease in pregnant women is 0.7%-54%, and the prevalence of vertical transmission is around 5%-6%. Congenital T. cruzi infection is an acute infection in newborns that should be treated…	Spanish	Enfermedades Infecciosas y Microbiología Clínica
	Manrique-Abril, F; J. M. Ospina; G. Herrera A; C. Florez; C. Puerta Bula	2013	Diagnóstico de enfermedad de Chagas en maternas y recién nacidos de Moniquirá y Miraflores, Boyacá, Colombia	Objetivo: Se estudia la infección por Trypanosoma cruzi en mujeres embarazadas en Moniquirá y Miraflores, en Boyacá, Colombia, y la transmisión transplacentaria. Materiales y métodos: Se programó el tamizaje de 826 maternas (600 a 950) en los 2 municipios, se logró un total de 702 participantes de las cuales se procesaron 659 muestras (358 de Moniquirá y 301 de Miraflores), mediante técnicas de E…	Spanish	Infectio
	O. Avila Arzanegui; P. Liendo Arenaza; L. Martinez Indart; T. Martinez Astorkiza; M. I. Pocheville Guruceta; M. V. Egurbide Arberas	2013	Prevalencia de la infección por Trypanosoma cruzi y transmisión vertical en mujeres gestantes latinoamericanas en un área de salud de Vizcaya	Objectives: To estimate the prevalence of Trypanosoma cruzi infection, the epidemiological factors asso_x0002_ciated with it, and the risk of maternal-foetal transmission in pregnant women from endemic areas seen in the catchment area of Cruces Hospital (Basque Country, Spain). Methods: Descriptive study. Diagnosis of T. cruzi infection in pregnant women and neonates by perfor_x0002_ming serologi…	Spanish	Enfermedades Infecciosas y Microbiología Clínica
	O. I. M. P. G.-B. S. G. T. F.-C. M. G. D. E. E. D. E. L. A. E. D. E. C. D. E. MERINO FJ MARTÍNEZ-RUIZ R	2013	Control de la infección por Trypanosoma cruzi / Enfermedad de Chagas en gestantes Latinoamericanas y sus hijos	La Enfermedad de Chagas es una infección crónica y sistémica causada por Trypanosoma cruzi y según estimaciones de la OMS afecta a 10 millones de personas en el mundo. En los últimos años, en la Comunidad Autónoma de Madrid (CAM), la tasa de natalidad en mujeres inmigrantes de origen latinoamericano ha aumentado, y como T. cruzi puede transmitirse de madre a niño, al menos 11 casos de transmisión…	Spanish	Revista Española de Quimioterapia
	P. Buekens; M.-L. Cafferata; J. Alger; F. Althabe; J. M. Belizán; Y. Carlier; A. Ciganda; E. Dumonteil; R. Gamboa-Leon; E. Howard; M. L. Matute; S. Sosa-Estani; C. Truyens; D. Wesson; C. Zuniga	2013	Congenital transmission of Trypanosoma cruzi in Argentina, Honduras, and Mexico: Study protocol	Background: Trypanosoma cruzi has been divided into Discrete Typing Units I and non-I (II-VI). T. cruzi I is predominant in Mexico and Central America, while non-I is predominant in most of South America, including Argentina. Little is known about congenital transmission of T. cruzi I. The specific aim of this study is to determine the rate of congenital transmission of T. cruzi I compared to non…	English	Reproductive Health
	S. Cencig; N. Coltel; C. Truyens; Y. Carlier	2013	Fertility, gestation outcome and parasite congenital transmissibility in mice infected with TcI, TcII and TcVI genotypes of Trypanosoma cruzi	This work aims to compare the effects of acute or chronic infections with the T. cruzi genotypes TcI (X10 strain), TcII (Y strain) and TcVI (Tulahuen strain) on fertility, gestation, pup growth and the possible vertical transmission of parasites in BALB/c mice. The occurrence of congenital infection was evaluated by microscopic examination of blood and/or qPCR on blood and heart in newborn pups a…	English	PLoS Neglected Tropical Diseases
	S. M. Alkmim-Oliveira; A. G. Costa-Martins; H. B. Kappel; D. Correia; L. E. Ramirez; E. Lages-Silva	2013	Trypanosoma cruzi experimental congenital transmission associated with TcV and TcI subpatent maternal parasitemia	The congenital transmission of Chagas disease is associated with an increase in parasitemia during pregnancy, maternal and fetal immunity, and populations of Trypanosoma cruzi. In this study, the biological behavior of TcI and TcV (isolated from a human congenital case) strains and their potential for experimental congenital transmission were evaluated in female BALB/C mice. Parasitemia was estim…	English	Parasitology Research
	S. P. BRIEF	2013	From neglected to emerging: a call to action to mitigate the burden of congenital Chagas disease in the United States	no abstract but key messages : • An estimated 300,000 individuals living in the United States are infected with Chagas disease, most of whom are immigrants from endemic Latin American countries • The disease can be transmitted from mother to child, but most healthcare providers have limited knowledge of the identification and management of congenital Chagas disease • Increased awareness of Chagas…	English	UCSF GLOBAL HEALTH SCIENCES STUDENT POLICY BRIEF
	V. Mastrolonardo; D. Ramos; I. Paravisini; J. Morales; H. Carrasco; S. Lo Huang; C. Lemma	2013	Tripanosomiasis en el embarazo	Objective: To describe maternal and perinatal morbidity and mortality caused by trypanosomiasis in pregnant women attending prenatal control in the obstetric service of Maternidad “Concepcion Palacios” and Hospital Central de Biscucuy. Methods: A sample of 828 patients was included from both areas, 178 in rural and 650 urban. Research was performed by rapid test for trypanosomiasis and confirmati…	Spanish	Revista de Obstetricia y Ginecología de Venezuela
n/a	V. Rendell; M. Jois; R. W. Bozo; J. Armstrong; L. Ferrufino; G. Galdos-Cardenas; R. H. Gilman; C. Bern	2013	An epidemiological survey of pregnant women in the chagas endemic region of the bolivian chaco: A preliminary report	Chagas disease is a major health problem throughout Central and South America and is endemic across 60% of Bolivia. An estimated 26% of new cases are considered to be from congenital transmission. Current diagnostics and national screening protocols are estimated to miss 50% of congenital cases. Here we present the epidemiological data collected from a study of pregnant women admitted to Hospital…	English	American Journal of Tropical Medicine and Hygiene
	W. Apt; I. Zulantay; M. Arnello; D. Oddó; S. González; J. Rodríguez; U. Kemmerlingd; C. Truyense; Y. Carliere	2013	Congenital infection by Trypanosoma cruzi in an endemic area of Chile: A multidisciplinary study	This study investigated the prevalence of Chagas disease (ChD) in pregnant women in Choapa Province (IV Region, Chile) and the vertical transmission of Trypanosoma cruziELISA and IFI IgG for ChD was performed for the pregnant women. PCR for T. cruzi was done for all chagasic mothers and their newborns. The congenital infection was confirmed by serial positive PCR and/or ELISA or IFI IgG after age…	English	Transactions of the Royal Society of Tropical Medicine and Hygiene
	A. Fernández-Villegas; M. C. Thomas; B. Carrilero; C. Téllez; C. Marañón; L. Murcia; S. Moralo; C. Alonso; M. Segovia; M. C. López	2014	The innate immune response status correlates with a divergent clinical course in congenital Chagas disease of twins born in a non-endemic country	The innate immune response from diamniotic and dichorionic twin brothers congenitally infected with Trypanosoma. cruzi (strain DTU-V) who displayed different clinical symptomatology was studied. While Brother I manifested severe cardiac and digestive disorders, the Brother II showed slight splenomegaly. The secretion level of IL-1β, TNF-α, IL-12, IL-10, IFN-α and IL-6 cytokines produced after sti…	English	Acta tropica
	A. Garcia; S. Ortiz; C. Iribarren; M. I. Bahamonde; A. Solari	2014	Congenital co-infection with different Trypanosoma cruzi lineages	Variability of mixed Trypanosoma cruzi congenital infection in Chile in twenty one congenital samples of Chagas disease is reported. Recognition of infecting strains was performed by minicircle hybridization tests. Seven newborns with double infection were found. Trypanosoma cruzi TcII and TcV lineages were the most frequent in single and mixed infections. With these results we pretend to underst…	English	Parasitology International
	A. Guilmot; Y. Carlier; C. Truyens	2014	Differential IFN-γ production by adult and neonatal blood CD56+ natural killer (NK) and NK-like-T cells in response to Trypanosoma cruzi and IL-15	Summary: Early interferon-gamma (IFN-γ) release by innate cells is critical to direct type 1 immune response able to control intracellular pathogens like Trypanosoma cruzi. Although CD56bright natural killer (NK) cells are reported to be potent early IFN-γ producers, other CD56+ cells like CD56dim NK cells and NK-like T cells have recently been shown to also release IFN-γ. We have here studied th…	English	Parasite Immunology
	A. Liempi; C. Castillo; J. Duaso; D. Droguett; A. Sandoval; K. Barahona; A. Hernández; N. Galanti; J. D. Maya; U. Kemmerling	2014	Trypanosoma cruzi induces trophoblast differentiation: A potential local antiparasitic mechanism of the human placenta?	Introduction: The congenital transmission of Trypanosoma cruzi (T. cruzi) is responsible for one-third of new Chagas disease cases each year. During congenital transmission, the parasite breaks down the placental barrier formed by the trophoblast, basal laminae and villous stroma. The observation that only 5% of infected mothers transmit the parasite to the fetus implies that the placenta may imp…	English	Placenta
	A. M. Cevallos; R. Hernández	2014	Chagas’ disease: pregnancy and congenital transmission	Chagas disease is a chronic infection that kills approximately 12,000 people a year. Mass migration of chronically infected and asymptomatic persons has caused globalization of Chagas disease and has made nonvectorial infection, including vertical and blood-borne transmission, more of a threat to human communities than vectorial infection. To control transmission, it is essential to test all preg…	English	BioMed research international
	A. Requena-Méndez; P. Albajar-Viñas; A. Angheben; P. Chiodini; J. Gascón; J. Muñoz	2014	Health Policies to Control Chagas Disease Transmission in European Countries	no abstract	English	PLoS Neglected Tropical Diseases
	A. Soriano-Arandes; L. Basile; H. Ouaarab; I. Clavería; J. Gómez i Prat; J. Cabezos; P. Ciruela; P. Albajar-Viñas; M. Jané	2014	Controlling congenital and paediatric chagas disease through a community health approach with active surveillance and promotion of paediatric awareness	BACKGROUND: Chagas disease (CD) is endemic in countries of continental Latin America. Congenital transmission is a major concern worldwide. In 2010, the Public Health Agency of Catalonia (ASPCAT) launched a screening protocol for Trypanosoma cruzi infection in pregnant women and their newborns. In 2012, ASPCAT detected appropriate follow-up of pregnant women but incomplete information about their…	English	BMC public health
n/a	C. Guerrero; C. Días Luján; M. Triquell; R. Fretes; E. Bolatti	2014	Immunohistochemical characterization of the nitric oxide synthase in placentas from chagasic women. Relation of the placental nitric oxide synthase with clinicalepidemiological chagasic pregnant women	Background: Congenital Chagas disease is caused by T. cruzi during pregnancy with low incidence. The human placenta is regulated by the activity of humoral factors, among them are the nitric oxide, formed by the enzyme nitric oxide synthase. Methods: In vitro were performance co-culture of explants from normal placentas with T. cruzi and oxide nitric was measured in the culture medium. Ex vivo Th…	English	Basic and Clinical Pharmacology and Toxicology
	C. M. B. Da Costa; M. R. B. De Freitas; V. Brazão; C. D. Dos Santos; M. A. Sala; J. C. Do Prado Júnior; A. A. C. Abrahão	2014	Does L-arginine availability during the early pregnancy alters the immune response of Trypanosoma cruzi infected and pregnant Wistar rats?	Chagas disease induces a strong immune response and l-arginine is an essential amino acid which plays an important role in homeostasis of the immune system. The aims of this study were to evaluate parasitemia, corticosterone levels, production of nitric oxide (NO), fetal morphological measurements, and histology of heart and placenta. Twenty pregnant Wistar rats (180-220g) were grouped in: pregna…	English	Experimental Parasitology
	C. M. Kribs-Zaleta	2014	Graphical analysis of evolutionary trade-off in sylvatic Trypanosoma cruzi transmission modes	The notion of evolutionary trade-off (one attribute increasing at the expense of another) is central to the evolution of traits, well-studied especially in life-history theory, where a framework first developed by Levins illustrates how internal (genetics) and external (fitness landscapes) forces interact to shape an organism[U+05F3]s ongoing adaptation. This manuscript extends this framework to …	English	Journal of Theoretical Biology
	C. Quispe; C. Serrudo	2014	Prevalencia de chagas congénito en niños menores de un año de edad de madres serológicamente reactivas para chagas en el municipio de Tarabuco gestión 2008	The purpose of the present study is contribute with important information about the prevalence of congenital Chagas disease in children under one year, by methods such as micro Strout concentration in peripheral blood and umbilical cord blood; and immune diagnostic methods such as indirect hemagglutination (HAI); serological examination conducted prior to the pregnant mothers who attended the Ric…	Spanish	Ciencias de la Salud Bioquímica T-I Handbook
	Cevallos, Ana María Hernández, Roberto	2014	Chaga's Disease: Pregnancy and Congenital Transmission	Chagas disease is a chronic infection that kills approximately 12,000 people a year. Mass migration of chronically infected and asymptomatic persons has caused globalization of Chagas disease and has made nonvectorial infection, including vertical and blood-borne transmission, more of a threat to human communities than vectorial infection. To control transmission, it is essential to test all preg…	English	BioMed Research International
	D. L. Fabbro; E. Danesi; V. Olivera; M. O. Codebó; S. Denner; C. Heredia; M. Streiger; S. Sosa-Estani	2014	Trypanocide Treatment of Women Infected with Trypanosoma cruzi and Its Effect on Preventing Congenital Chagas	With the control of the vectorial and transfusional routes of infection with Trypanosoma cruzi, congenital transmission has become an important source of new cases. This study evaluated the efficacy of trypanocidal therapy to prevent congenital Chagas disease and compared the clinical and serological evolution between treated and untreated infected mothers. We conducted a multicenter, observation…	English	PLoS Neglected Tropical Diseases
	E. B. Velázquez; R. Rivero; A. M. D. Rissio; N. Malagrino; M. I. Esteva; A. R. Riarte; A. M. Ruiz.	2014	Predictive role of polymerase chain reaction in the early diagnosis of congenital Trypanosoma cruzi infection	The efficacy of specific chemotherapy in congenital Chagas disease before the first year of life ranges between 90 and 100%. Between this age and 15 years of age, the efficacy decreases to around 60%. Therefore, early infection detection is a priority in vertical transmission. The aim of this work was to assess whether polymerase chain reaction (PCR) plays a predictive role in the diagnosis of co…	English	Acta Tropica
n/a	E. J. Howard; X. Xiong; M. L. Cafferata; G. Cormick; A. Ciganda; P. Buekens	2014	Maternal trypanosoma cruzi infection and infant growth	Maternal Trypanosoma cruzi infection and subsequent congenital transmission is a serious, yet neglected, global health issue. Infant growth assessment can provide an understanding of the health of children and an indirect evaluation of the quality of life for an entire population afflicted with Chagas disease. The objective of this study was to determine if maternal T. cruzi infection indirectly …	English	American Journal of Tropical Medicine and Hygiene
	E. J. Howard; X. Xiong; Y. Carlier; S. Sosa-Estani; P. Buekens	2014	Frequency of the congenital transmission of Trypanosoma cruzi: A systematic review and meta-analysis	Background Chagas disease is caused by the parasite Trypanosoma cruzi and is endemic in much of Latin America. With increased globalisation and immigration, it is a risk in any country, partly through congenital transmission. The frequency of congenital transmission is unclear. Objective To assess the frequency of congenital transmission of T. cruzi. Search strategy PubMed, Journals@Ovid Full Tex…	English	BJOG: An International Journal of Obstetrics and Gynaecology
n/a	F. F. Norman; R. López-Vélez	2014	Mother-to-child transmission of Trypanosoma cruzi infection (Chagas disease): A neglected problem	Congenital Chagas disease may be considered a global health problem and the underdiagnosis of congenital infections should be a matter of concern. Vertical transmission is an important mode of transmission of Trypanosoma cruzi infection in non-endemic areas. Treatment in the early phases of the infection can prevent progression of the disease and is curative in the majority of cases. Prevention s…	English	Transactions of the Royal Society of Tropical Medicine and Hygiene
	F. R. Martins-Melo; M. da Silveira Lima; A. N. Ramos; C. H. Alencar; J. Heukelbach	2014	Systematic review: Prevalence of Chagas disease in pregnant women and congenital transmission of Trypanosoma cruzi in Brazil: A systematic review and meta-analysis	Objective: To estimate the prevalence of Chagas disease in pregnant women and the risk of congenital transmission of Trypanosoma cruzi infection in Brazil, through a systematic review and meta-analysis. Methods: We searched electronic databases, grey literature and reference lists of included publications to identify epidemiological studies on the prevalence of Chagas disease in pregnant women an…	English	Tropical Medicine and International Health
	H. T. Gebrekristos; P. Buekens	2014	Mother-to-child transmission of Trypanosoma cruzi	Among the world's most neglected tropical diseases, Chagas disease is vector-borne and caused by Trypanosoma cruzi. T cruzi infection is endemic to South and Central America as well as Mexico. Due to population migration, T cruzi is increasingly becoming a public health problem in nonendemic settings. Success with vector control strategies has led to a relative increase in the burden attributable…	English	Journal of the Pediatric Infectious Diseases Society
	J. M. Ramos; H. Pinargote; M. Andreu; J. Sastre; D. Torrus; J. C. Martinez-Escoriza; J. Portilla	2014	Prevalence of Trypanosoma cruzi infection in Latin American pregnant women and level of compliance of the Valencian Health Programme in the city of Alicante		English	Epidemiology and Infection
	K. Imai; T. Maeda; Y. Sayama; K. Mikita; Y. Fujikura; K. Misawa; M. Nagumo; O. Iwata; T. Ono; I. Kurane; Y. Miyahira; A. Kawana; S. Miura	2014	Mother-to-Child transmission of congenital chagas disease, Japan	We report a patient with congenital Chagas disease in Japan. This report reemphasizes the role of neglected and emerging tropical diseases in the era of globalization. It also indicates the need for increased vigilance for detecting Chagas disease in non-disease-endemic countries.	English	Emerging Infectious Diseases
	L. Rodriguez-Guerineau; K. M. Posfay-Barbe; M. Monsonis-Cabedo; T. Juncosa-Morros; A. Diana; C.-A. Wyler-Lazarevic; B. M. De Tejada; F. Chappuis; V. Fumadó-Pérez; Y. Jackson	2014	Pediatric chagas disease in Europe: 45 cases from Spain and Switzerland	BACKGROUND:: Chagas disease, a potentially fatal parasitic infection, is emerging in Europe in the context of international migration but there is little public health attention and frequent lack of clinicians' awareness. To date, there is no published information about clinical characteristics in children. METHODS:: We reviewed the medical files of all children (<18 years) with Chagas disease ma…	English	Pediatric Infectious Disease Journal
	M. C. Fabrizio; N. J. Schweigmann; N. J. Bartoloni	2014	Modelling American Trypanosomiasis in an Endemic Zone: Application to the Initial Spread of Household Infection in the Argentine Chaco	Summary: The complex dynamics of Trypanosoma cruzi infection (Chagas disease) involves different actors and multiple transmission routes. Based on the information currently available, here, we propose a new and more comprehensive model to better understand the dynamics of the infection. This mathematical deterministic model was formulated considering: (i) the three clinical forms in humans: acute…	English	Zoonoses and Public Health
	M. J. M. Espinoza; M. F. Triquell; C. D. Luján; G. Mazzudulli; Y. V. Padilla; C. C. Bravo; E. Paredes; L. S. Sánchez; R. Fretes	2014	Participation of Tryptophan in the infection of human placental explants by Trypanosoma cruzi	no abstract	English	Revista Clínica Escuela de Medicina UCR-HSJD
	P. K. Kutty	2014	Breastfeeding and risk of parasitic infection-A review	Breastfeeding, as exclusive nutrition in the first six months of life, is a necessary nutritional requisite in infants. Except for very few maternal diseases that contraindicate breastfeeding, some of which still controversial, breastfeeding mothers must continue exclusive and sustained lactation to provide maximum overall benefits through breastfeeding. Parasitic infections is a global disease a…	English	Asian Pacific Journal of Tropical Biomedicine
	Prof. Dr. med. Tino F. Schwarz	2014	Konnatale Übertragung von Chagas auch in Europa	Due to migration from Central and South America, cases of Chagas disease also occur in Europe. Women can transmit the parasite connatally. Infected newborns require immediate treatment to prevent secondary diseases.	German	Gynäkologie + Geburtshilfe
	R. Gamboa-León; C. Ramirez-Gonzalez; F. S. Pacheco-Tucuch; M. O'Shea; K. Rosecrans; J. Pippitt; E. Dumonteil; P. Buekens	2014	Seroprevalence of Trypanosoma cruzi among mothers and children in rural Mayan communities and associated reproductive outcomes	Our objective was to determine the seroprevalence of Trypanosoma cruzi infection among mothers and children in two rural Mayan communities in Yucatan, Mexico and examine sociodemographic characteristics and adverse reproductive outcomes associated with maternal infection. We performed household surveys in the communities of Sudzal and Teya. Mothers were interviewed, and blood samples were obtaine…	English	American Journal of Tropical Medicine and Hygiene
	R. Paredes	2014	Prevalencia de chagas congénito en recién nacidos del “Hospital Materno Infantil Poconas”	In Latin America, American trypanosomiasis is the most important problem of public health. The aim of this study was to determine the prevalence of congenital Chagas disease in newborn Poconas Hospital. The determination of Chagas disease was performed by direct parasitological method, such as technical or microhematocrit capillary tube (microStrout) in peripheral and umbilical cord blood; serolo…	Spanish	Ciencias de la salud TI Handbook. Bolivia: ECORFAN
	V. Fumadó; T. Juncosa; E. Posada; R. Fisa; M. Gállego; J. Gascón	2014	Chagas pediátrico en zona no endémica / Paediatric Chagas in a non-endemic area	Introduction Immigration has introduced new diseases into Spanish society, one of which is Chagas disease. Young women of childbearing age and children infected with Trypanosoma cruzi from endemic areas are at risk of developing the disease years later, and pregnant women can transmit the infection through the placenta. Methods Serological screening for anti-T. cruzi antibodies was performed on a…	Spanish	Enfermedades Infecciosas y Microbiología Clínica
	V. R. Corrêa; F. G. Barbosa; C. A. d. Melo Junior; L. F. D. Castro; H. F. d. Andrade Junior; N. Nascimento	2014	Uneventful benznidazole treatment of acute Chagas disease during pregnancy: a case report	This report describes the case of a patient with acute Chagas disease in Tocantins, Brazil, who was unaware of her pregnancy during benznidazole treatment. She presented with impaired cardiac function during the acute phase (pericarditis and incomplete right bundle-branch block) that resolved favorably after benznidazole therapy. Serological results also became negative, as determined by hemagglu…	English	Revista da Sociedade Brasileira de Medicina Tropical
	Y. E. Castro-Sesquen; R. H. Gilman; G. Galdos-Cardenas; L. Ferrufino; G. Sánchez; E. Valencia Ayala; L. Liotta; C. Bern; A. Luchini	2014	Use of a Novel Chagas Urine Nanoparticle Test (Chunap) for Diagnosis of Congenital Chagas Disease	Detection of congenital T. cruzi transmission is considered one of the pillars of control programs of Chagas disease. Congenital transmission accounts for 25% of new infections with an estimated 15,000 infected infants per year. Current programs to detect congenital Chagas disease in Latin America utilize microscopy early in life and serology after 6 months. These programs suffer from low sensiti…	English	PLoS Neglected Tropical Diseases
	Y. Z. Castellanos; Z. M. Cucunubá; A. C. Flórez; L. C. Orozco-Vargas	2014	Reproducibilidad de pruebas serológicas para el diagnóstico de infección por Trypanosoma cruzi en mujeres embarazadas de una zona endémica de Santander, Colombia / Reproducibility of serological tests for the diagnosis of Trypanosoma cruzi infection in pregnant women in an endemic area of Santander, Colombia	Introduction: The diagnosis of chronic Trypanosoma cruzi infection is supported by serological tests whose reproducibility has not been well documented. Objective: To evaluate the reproducibility of the serological tests ELISA, IFAT and IHAT for the diagnosis of T. cruzi infection in pregnant women in an endemic zone in Santander. Materials and methods: Through an evaluation study of diagnostic t…	Spanish	Biomédica
	Z. M. Cucunubá; C. A. Valencia-Hernández; C. J. Puerta; S. Sosa-Estani; F. Torrico; J. A. Cortés; J. D. Ramirez; M. J. Vera; B. X. Acosta; C. A. Álvarez	2014	Primer consenso colombiano sobre Chagas congénito y orientación clínica a mujeres en edad fértil con diagnóstico de Chagas	congenital transmission of Chagas disease has not been extensively studied in Colom_x0002_bia, and there are no standardized processes in the health system regarding the specific diagnosis, treatment and follow-up of this disease. In order to generate recommendations on congenital Chagas disease and Chagas in women of childbearing age in Colombia, a consensus of experts was developed. An extensiv…	Spanish	Infectio
	A. O. Luquetti; S. B. Tavares; L. a. Siriano; R. A. Oliveira; D. E. Campos; C. A. de Morais; E. C. de Oliveira	2015	Congenital transmission of Trypanosoma cruzi in central Brazil. A study of 1,211 individuals born to infected mothers	Transmission of Trypanosoma cruzi during pregnancy is estimated to occur in less than 20% of infected mothers; however, the etiopathogenesis is not completely understood. The Centre for Studies on Chagas Disease provides confirmation of T. cruzi infection for individuals living in central Brazil. In this retrospective hospital-based study, all requests for diagnosis of T. cruzi infection in indiv…	English	Memorias do Instituto Oswaldo Cruz
	B. J. Volta; G. Russomando; P. L. Bustos; K. Scollo; A. M. De Rissio; Z. Sánchez; R. L. Cardoni; J. Bua	2015	Diagnosis of congenital Trypanosoma cruzi infection: A serologic test using Shed Acute Phase Antigen (SAPA) in mother-child binomial samples	Chagas congenital infection is an important health problem in endemic and non-endemic areas in which Trypanosoma cruzi-infected women can transmit the parasite to their offspring. In this study, we evaluated the antibody levels against the T. cruzi Shed Acute Phase Antigen (SAPA) in 91 binomial samples of seropositive pregnant women and their infected and non-infected children by ELISA. In 70 chi…	English	Acta Tropica
	C. C. Vargas; A. O. Narváez; J. M. Aroca; G. Shiguango; L. M. Robles; C. Herrera; E. Dumonteil	2015	Seroprevalence of Trypanosoma cruzi infection in schoolchildren and in pregnant women from an Amazonian Region in Orellana Province, Ecuador	Chagas disease is a parasitic disease caused by the protozoan parasite Trypanosoma cruzi and about 230,000 persons are estimated to be infected in Ecuador. However, limited studies have been performed in the Amazon region, on the eastern side of the country. We evaluated here the seroprevalence of Trypanosoma cruzi infection in 12 rural villages of the Loreto canton, Orellana Province in schoolch…	English	The American Journal of Tropical Medicine and Hygiene
	E. Sasagawa; H. Aiga; E. Y. C. Soriano; B. L. C. Marroquín; M. A. H. Ramírez; A. V. G. De Aguilar; J. E. R. Chévez; H. M. R. Hernández; R. A. Cedillos; C. Misago; K. Kita	2015	Mother-to-child transmission of chagas disease in el salvador	To estimate the incidence (any mother to child) and rate (from seropositive mother to child) of motherto-child transmission of Trypanosoma cruzi, a serological census was conducted, targeting pregnant women and infants born to seropositive mothers, in four municipalities of El Salvador. Of 943 pregnant women, 36 (3.8%) were seropositive for T. cruzi. Of 36, 32 proceeded to serological tests of th…	English	American Journal of Tropical Medicine and Hygiene
	E. Sasagawa; H. Aiga; E. Y. Corado; B. L. Cuyuch; M. A. Hernández; A. V. Guevara; J. E. Romero; H. M. Ramos; R. A. Cedillos; C. Misago; K. Kita	2015	Risk factors for Chagas disease among pregnant women in El Salvador	To determine the seroprevalence of Chagas disease among pregnant women and estimate the risk factors for Chagas disease during pregnancies. Methods: Community-based serological tests on Trypanosoma cruzi and structured interviews on socio-demographic and socio-economic status were conducted with pregnant women registered at three health centres in Sonsonate province, El Salvador. Results: Of 797 …	English	Tropical Medicine and International Health
	F. García-Bournissen; S. Moroni; M. E. Marson; G. Moscatelli; G. Mastrantonio; M. Bisio; L. Cornou; G. Ballering; J. Altcheh	2015	Limited infant exposure to benznidazole through breast milk during maternal treatment for Chagas disease	Background Benznidazole (BNZ) is safe and effective for the treatment of paediatric Chagas disease. Treatment of adults is also effective in many cases, but discouraged in breastfeeding women because no information on BNZ transfer into breast milk is available. We aimed to evaluate the degree of BNZ transfer into breast milk in lactating women with Chagas disease. Patients and methods Prospective…	English	Archives of Disease in Childhood
	G. Cormick; A. Ciganda; M. L. Cafferata; M. J. Ripple; S. Sosa-Estani; P. Buekens; J. M. Belizán; F. Althabe	2015	Text message interventions for follow up of infants born to mothers positive for Chagas disease in Tucumán, Argentina: a feasibility study	RESULTS: 77 (70.6%) of women possessed a cell phone for personal use. All eligible women owned phones compatible with SMS messages. The appointment reminder SMS was widely accepted with 64/72 (88.9%) enrolled women receiving the SMS message and 58/64 (90.6%) replying. Ninety-two percent of women stated that the text message was a useful reminder for the follow-up home visit. Women living in rural…	English	BMC research notes
	G. Mongeau-Martin; M. Ndao; M. Libman; G. Delage; B. J. Ward	2015	A family cluster of Chagas disease detected through selective screening of blood donors: A case report and brief review	Chagas disease (CD) is a protozoan infection caused by Trypanosoma cruzi, which is transmitted by triatomine insect vectors in parts of Latin America. In a nonendemic country, such as Canada, spread can still occur via vertical transmission, and infected blood or organ donations. The Canadian Blood Services and Héma-Québec have both implemented selective screening of blood donors for CD based on …	English	Canadian Journal of Infectious Diseases and Medical Microbiology
	G. Moscatelli; A. Berenstein; A. Tarlovsky; S. Siniawski; M. Biancardi; G. Ballering; S. Moroni; M. Schwarcz; S. Hernández; F. García-Bournissen; A. E. Cozzi; H. Freilij; J. Altcheh	2015	Urban Chagas disease in children and women in primary care centres in Buenos Aires, Argentina	The primary objective of this study was to estimate the prevalence of this disease in women of childbearing age and children treated at health centres in underserviced areas of the city of Buenos Aires. Demographic and Chagas disease status data were collected. Samples for Chagas disease serology were obtained on filter paper and the reactive results were confirmed with conventional samples. A to…	English	Memorias do Instituto Oswaldo Cruz
	G. Moscatelli; S. Moroni; F. García-Bournissen; G. Ballering; M. Bisio; H. Freilij; J. Altcheh	2015	Prevention of congenital Chagas through treatment of girls and women of childbearing age	It is currently unknown whether treatment of Chagas disease decreases the risk of congenital transmission from previously treated mothers to their infants. In a cohort of women with Chagas disease previously treated with benznidazole, no congenital transmission of the disease was observed in their newborns. This finding provides support for the treatment of Chagas disease as early as possible.	English	Memorias do Instituto Oswaldo Cruz
	G. O. Mex	2015	Tratamiento posparto en una paciente con enfermedad de Chagas, sin interrupción de la lactancia	Chagas disease is a chronic and systemic infection caused by Trypanosoma cruzi. According to estimates from WHO, 10 million people are affected by this parasite. In the last years, birthrate among the immigrant women from Latin America settled in the Comunidad Autónoma de Madrid has been increasing, and as T. cruzi can be transmitted from mother to child, in fact 11 cases of congenital Chagas dis…	Spanish	Ginecol Obstet Mex
	H. Aiga; E. Sasagawa; E. Y. C. Soriano; B. L. C. Marroquín; M. A. H. Ramírez; A. V. G. De Aguilar; J. E. R. Chévez; H. M. R. Hernández; R. A. Cedillos; C. Misago; K. Kita	2015	Neglected route of transmission of a neglected tropical disease: Mother-to-child transmission of chagas disease in El Salvador	INTRODUCTION Chagas disease, a neglected tropical disease caused by transmissions of Trypanosoma cruzi (T. cruzi), is one of the greatest public health challenges in Latin America. In El Salvador, mother-to-child transmission is hardly addressed, while vector control in communities and blood screening at blood banks have been strengthened. Neither the reality of mother-tochild transmission of Cha…	English	Tropical Medicine and International Health
	J. A. Costales; A. Sánchez-Gómez; L. C. Silva-Aycaguer; W. Cevallos; S. Tamayo; C. A. Yumiseva; J. O. Jacobson; L. Martini; C. A. Carrera; M. J. Grijalva	2015	A national survey to determine prevalence of Trypanosoma cruzi infection among pregnant women in Ecuador	A nationwide survey was conducted to obtain an estimate of Chagas disease prevalence among pregnant women in Ecuador. As part of a national probability sample, 5,420 women seeking care for delivery or miscarriage at 15 healthcare facilities were recruited into the study. A small minority of participants reported knowing about Chagas disease or recognized the vector. A national seroprevalence of 0…	English	American Journal of Tropical Medicine and Hygiene
	J. M. Padrõ; R. B. Pellegrino Vidal; R. N. Echevarria; A. N. Califano; M. R. Reta	2015	Development of an ionic-liquid-based dispersive liquid-liquid microextraction method for the determination of antichagasic drugs in human breast milk: Optimization by central composite design	Chagas disease constitutes a major public health problem in Latin America. Human breast milk is a biological sample of great importance for the analysis of therapeutic drugs, as unwanted exposure through breast milk could result in pharmacological effects in the nursing infant. Thus, the goal of breast milk drug analysis is to inquire to which extent a neonate may be exposed to a drug during lact…	English	Journal of Separation Science
	L. E. Vela-Bahena; R. Vergara; L. Vite; C. Ramos	2015	Postpartum treatment without interrupting breastfeeding in a patient with Chagas disease / Tratamiento posparto en una paciente con enfermedad de Chagas, sin interrupción de la lactancia	Chagas disease is a problem of global public health. It is caused by the protozoan Trypanosoma cruzi, which is acquired through exposure to infected triatomine feces, blood transfusion, organ transplantation, orally, by laboratory accidents and congenitally (mother-child); the latter is a public health problem in endemic countries and is the most common form in non-endemic countries. In Mexico, t…	Spanish	Ginecologia y Obstetricia de Mexico
	L. Pull; F. Touafek; L. Paris; G. Le Loup; L. Brutus; J. Y. Siriez	2015	Negativation of Trypanosoma cruzi PCR within Six Months after Treatment of a Child with Nifurtimox	no abstract	English	Plos Neglected Tropical Diseases
	M. C. García; R. H. Manzo; A. F. Jimenez-Kairuz	2015	Extemporaneous benznidazole oral suspension prepared from commercially available tablets for treatment of Chagas disease in paediatric patients	Objective: To develop an extemporaneous 1% benznidazole (BNZ) suspension, with masked taste and adequate stability starting from available commercial tablets. The quality of compounding was evaluated through content uniformity measurement and physical and microbiological stability evaluation, under different storage conditions during 90 days. Methods: Six batches of 1% BNZ suspension were prepare…	English	Tropical Medicine and International Health
	M. Kaplinski; M. Jois; G. Galdos-Cardenas; V. R. Rendell; V. Shah; R. Q. Do; R. Marcus; M. S. Burroughs Pena; M. del Carmen Abastoflor; C. LaFuente	2015	Sustained domestic vector exposure is associated with increased Chagas cardiomyopathy risk but decreased parasitemia and congenital transmission risk among young women in Bolivia	Background. We studied women and their infants to evaluate risk factors for congenital transmission and cardiomyopathy in Trypanosoma cruzi–infected women. Methods. Women provided data and blood for serology and quantitative polymerase chain reaction (PCR). Infants of infected women had blood tested at 0 and 1 month by microscopy, PCR and immunoblot, and serology at 6 and 9 months. Women underwen…	English	Clinical Infectious Diseases
	M. P. Buyayisqui	2015	Utilización de métodos de captura y recaptura para la estimación del subregistro de notificación de Chagas Congénito en la Argentina em 2012	A partir del éxito relativo del control de la transmisión vectorial y transfusional, el chagas congénito se ha establecido como un problema de salud pública, siendo una importante vía de transmisión en zonas endémicas y no endémicas de la Argentina. Se estima que el 5 por ciento de los hijos de madres positivas nacen con la infección. Hasta el momento no existe manera de prevenir la transmisión c…	Spanish
	M. S. Edwards; M. A. Rench; C. W. Todd; N. Czaicki; F. J. Steurer; C. Bern; S. P. Montgomery	2015	Perinatal screening for chagas disease in southern Texas	Perinatal screening for Trypanosoma cruzi in a cohort of 4000 predominantly Hispanic women in southern Texas revealed that Chagas disease occurs with sufficient frequency (0.25%) that targeted perinatal screening should be considered to identify infected mothers and infants at risk for congenital infection.	English	Journal of the Pediatric Infectious Diseases Society
	M. S. Llewellyn; L. A. Messenger; A. O. Luquetti; L. Garcia; F. Torrico; S. B. N. Tavares; B. Cheaib; N. Derome; M. Delepine; C. Baulard; J.-F. Deleuze; S. Sauer; M. A. Miles	2015	Deep Sequencing of the Trypanosoma cruzi GP63 Surface Proteases Reveals Diversity and Diversifying Selection among Chronic and Congenital Chagas Disease Patients	Chagas disease results from infection with the diploid protozoan parasite Trypanosoma cruzi. T. cruzi is highly genetically diverse, and multiclonal infections in individual hosts are common, but little studied. In this study, we explore T. cruzi infection multiclonality in the context of age, sex and clinical profile among a cohort of chronic patients, as well as paired congenital cases from Coc…	English	PLoS Neglected Tropical Diseases
	O. M. Faye-Petersen; D. S. Heller	2015	Pathology of the Stillborn Infant for the General Pathologist: Part 2	As the information obtained from previable fetal and stillbirth autopsies is used not only to explain the loss to the parents, but for future pregnancy planning, general pathologists need to be comfortable in dealing with these autopsies. The importance of an adequate fetal examination has been emphasized in a recent policy on the subject by the American Board of Pathology http://www.abpath.org/F…	English	Advances in Anatomic Pathology
	P. Barrios; M. Más; G. Giachetto; Y. Basjmadjián; M. Rodríguez; A. L. Viera; A. L. Baroloco; B. Sayaguez	2015	Enfermedad de Chagas: transmisión vertical. Descripción de casos clínicos	Abstract Chagas disease is a disease caused by Trypanosoma cruzi. In 1997 a certification was issued declaring the interruption of the vectorial transmission of T.cruzi in Uruguay. Within this context, non-vectorial transmission mechanisms became more important. Congenital infection is the only transmission mechanism in the country. This risk (4%) results in specific serologic testing for Chagas …	Spanish	Revista Médica del Uruguay
	Romano, Martín Fidel	2015	Enfermedad de Chagas congénito en Formosa . Nordeste Argentino	El Chagas congénito debe ser evaluado en su contexto, lugar y características de población. Identificar mujeres embarazadas infectadas con Trypanosoma cruzi es uno de los principales retos para prevenir y controlar esta enfermedad. Para el diagnóstico de la infección congénita se debe efectuar el estudio parasitológico por microhematocrito a todo recién nacido de madre infectada. En los recién na…	Spanish
	Secretaría de Salud	2015	Intervenciones de enfermería para la detección oportuna, el control y la limitación del daño de la enfermedad de chagas en la embarazada en los tres niveles de atención	La enfermedad de Chagas es causada por el Trypanosoma cruzi, se transmite por heces de insectos hematófagos infectados que penetran en heridas de la piel o mucosas, a través de transfusiones, materno-fetal, trasplantes de órganos y agujas contaminadas. En el mundo existen entre 7 y 8 millones de personas infectadas, la mayoría de ellas en América Latina (OMS, 2013). En Argentina encontraron 11% (…	Spanish
	V. R. Rendell; R. H. Gilman; E. Valencia; G. Galdos-Cardenas; M. Verastegui; L. Sanchez; J. Acosta; G. Sanchez; L. Ferrufino; C. LaFuente; M. Del Carmen Abastoflor; R. Colanzi; C. Bern	2015	Trypanosoma cruzi-infected pregnant women without vector exposure have higher parasitemia levels: Implications for congenital transmission risk	Background: Congenital transmission is a major source of new Trypanosoma cruzi infections, and as vector and blood bank control continue to improve, the proportion due to congenital infection will grow. A major unanswered question is why reported transmission rates from T. cruzi-infected mothers vary so widely among study populations. Women with high parasite loads during pregnancy are more likel…	English	PLoS ONE
	Y. Carlier; C. Truyens	2015	Congenital Chagas disease as an ecological model of interactions between Trypanosoma cruzi parasites, pregnant women, placenta and fetuses	The aim of this paper is to discuss the main ecological interactions between the parasite Trypanosoma cruzi and its hosts, the mother and the fetus, leading to the transmission and development of congenital Chagas disease. One or several infecting strains of T. cruzi (with specific features) interact with: (i) theimmune system of a pregnant woman whom responses depend on genetic and environmental…	English	Acta Tropica
	Y. Carlier; S. Sosa-Estani; A. O. Luquetti; P. Buekens	2015	Congenital Chagas disease: an update	Congenital infection with Trypanosoma cruzi is a global problem, occurring on average in 5% of children born from chronically infected mothers in endemic areas, with variations depending on the region. This presentation aims to focus on and update epidemiological data, research methods, involved factors, control strategy and possible prevention of congenital infection with T. cruzi. Considering t…	English	Memórias do Instituto Oswaldo Cruz
	A. Alarcón; M. Morgan; S. P. Montgomery; L. Scavo; E. C. C. Wong; A. Hahn; B. Jantausch	2016	Diagnosis and treatment of congenital Chagas disease in a premature infant	The patient was a male infant born in 2015 at 30 weeks’ gestation via Cesarean section performed because of pla_x0002_cental abruption, possibly precipitated by the mother’s reported history of a fall. His Apgar scores at 1 and 5 minutes were 3 and 7, respectively, and his birth weight was 1785g. The infant was intubated shortly after birth. In utero ultrasound revealed pericardial effusion and a…	English	Journal of the Pediatric Infectious Diseases Society
	Á. L. Monroy; A. M. Pedraza; C. F. Prada	2016	Prevalencia de anticuerpos anti-Trypanosoma cruzi en mujeres en edad fértil en Socotá, Boyacá, 2014	Introduction: Chagas’ disease is a parasitic disease caused by the protozoan Trypanosoma cruzi. This condition presents epidemiological risk factors associated with socioeconomic conditions and is currently considered an important public health problem. Its presence has been reported in endemic regions at elevations of up to 2,000 meters above sea level. Objective: To determine the prevalence of …	Spanish	Biomedica
	A. Liempi; C. Castillo; I. Carrillo; L. Muñoz; D. Droguett; N. Galanti; J. D. Maya; U. Kemmerling	2016	A local innate immune response against Trypanosoma cruzi in the human placenta: The epithelial turnover of the trophoblast	Congenital Chagas disease, caused by Trypanosoma cruzi, is partially responsible for the progressive globalization of Chagas disease despite of its low transmission rate. The probability of congenital transmission depends on complex interactions between the parasite, the maternal and fetus/newborn immune responses and placental factors, being the latter the least studied one. During transplacenta…	English	Microbial Pathogenesis
	A. Soriano-Arandes; A. Angheben; N. Serre-Delcor; B. Treviño-Maruri; J. Gómez i Prat; Y. Jackson	2016	Control and management of congenital Chagas disease in Europe and other non-endemic countries: Current policies and practices	Objectives: Identifying pregnant women infected with Trypanosoma cruzi is one of the major challenges for preventing and controlling Chagas disease (CD) in non-endemic countries. The aim of this paper was to perform a policy evaluation of the current practices of congenital Chagas disease (CCD) control in non-endemic countries and to propose specific targets for enhanced interventions to tackle t…	English	Tropical Medicine and International Health
	B. Amorín; L. Pérez	2016	Chagas congénito de segunda generación en Uruguay: Primer caso sintomático descrito en el país	Congenital Chagas disease occurs when an infected pregnant woman transmits the parasite to the fetus, a situation that can happen at any stage of disease and time of pregnancy. It is the only transmission mechanism currently present in Uruguay, with an incidence close to 4%. Most infected infants are born asymptomatic and 10 to 40% have symptoms that are indistinguishable from other infections' v…	Spanish	Archivos de Pediatría del Uruguay
n/a	B. Belo; A. Prata; A. Moura; L. Nobrega; M. M. Amorim; L. Katz	2016	Seroprevalence of chagas' disease in pregnancy and congenital transmission of trypanosoma cruzi in Maceio, Brazil	INTRODUCTION: Prenatal diagnosis and management of Trypanosoma cruzi infection can significantly reduce its associated morbidity and mortality and contribute to the eradication of Chagas' disease. The objective of this study is to explore the seroprevalence of this parasite among pregnant women attending antenatal care in public health facilities in Maceió, Brazil. METHODS: A cross-sectional stud…	English	Obstetrics and Gynecology
	B. J. Volta; P. L. Bustos; R. L. Cardoni; A. M. R. De; S. A. Laucella; J. Bua	2016	Serum cytokines as biomarkers of early trypanosoma cruzi infection by congenital exposure	Trypanosoma cruzi, the causing agent of Chagas disease, leads to an activation of the immune system in congenitally infected infants. In this study, we measured a set of cytokines/chemokines and the levels of parasitemia by quantitative PCR in the circulation of neonates born to T. cruzi-infected mothers to evaluate the predictive value of these mediators as biomarkers of congenital transmission.…	English	Journal of Immunology
	C. Bern	2016	Reply to Henao-Martínez, et al.	no abstract	English	Clinical infectious diseases : an official publication of the Infectious Diseases Society of America
	C. Díaz-Luján; M. F. Triquell; C. Castillo; D. Hardisson; U. Kemmerling; R. E. Fretes	2016	Role of placental barrier integrity in infection by Trypanosoma cruzi	American trypanosomiasis has long been a neglected disease endemic in LatinAmerica, but congenital transmission has now spread Chagas disease to cause a global health problem. As the early stages of the infection of placental tissue and the vertical transmission by Trypanosoma cruzi are still not well under_x0002_stood, it is important to investigate the relevance of the first structure of the pl…	English	Acta Tropica
	Campos-Valdez, G; L. M. Canseco-Ávila; F. González-Noriega; O. Alfaro-Zebadua; I. Y. Nava-Medecigo; E. Jiménez-Cardoso	2016	Transmisión materno-fetal de Trypanosoma cruzi, un problema de salud poco estudiado en México: caso Chiapas / Maternal-fetal transmission of Trypanosoma cruzi, a health problem slightly studied in Mexico: case Chiapas	Objective. To determine the Trypanosoma cruzi infection prevalence in 1125 pregnant women and the transmission frequency to their children from Tapachula and Palenque, Chiapas. Materials and methods. We determined the prevalence by serology tests and the transmission frequency by polymerase chain reaction (PCR) and T. cruzi reactivity capacity after 12 months. Results. Total maternal infection pr…	Spanish	Salud publica de Mexico
	F. Cofre; L. Delpiano; Y. Labraña; A. Reyes; A. Sandoval; G. Izquierdo	2016	TORCH syndrome: Rational approach of pre and post natal diagnosis and treatment. Recommendations of the Advisory Committee on Neonatal Infections Sociedad Chilena de Infectología, 2016	There is a lot of bacterial, viral or parasite infections who are able to be transmitted vertically from the mother to the fetus or newborn which implicates an enormous risk for it. The TORCH acronym is used universally to refer to a fetus or newborn which presents clinical features compatible with a vertically acquired infection and allows a rational diagnostic and therapeutic approach. The trad…	Spanish	Revista chilena de infectologia : organo oficial de la Sociedad Chilena de Infectologia
n/a	F. Concha Valdez; C. Marín; J. Flores Abuxapqui; J. Escobedo Ortegón; R. Cañas; M. Sánchez Moreno	2016	Diagnosis of Congenital Chagas Disease Using an Iron Superoxide Dismutase Excreted as Antigen, in Mothers and Their Children During the First Year of Life.	BACKGROUND: Chagas disease caused by Trypanosoma cruzi is endemic in Latin America. Human infection is mainly spread by Triatominae insects. Other forms of transmission are congenital, blood transfusion and organ transplantation. METHODS: Anti-T. cruzi antibodies were determined by enzyme-linked immunosorbent assay (ELISA) and Western blot (WB) in 155 serum samples from mothers and their babies. …	English	The Pediatric infectious disease journal
	G. Meza	2016	Seroprevalencia de la enfermedad de Chagas en embarazadas del departamento de Cordillera antes y después de la implementación del control prenatal de Chagas en los periodos 1997 y 2011	ABSTRACT Chagas disease is caused by the Trypanosomacruzi parasite, affects approximately 10 millons individuals worldwide and is present in almost all Central and South America. In Paraguay, 150,000 people are estimated to be infected, 61,000 of them are women in reproductive age and about 600 congenitally infected children would be born per year. The Cordillera department is an endemic area of …	Spanish	Memorias del Instituto de Investigaciones en Ciencias de la Salud
	I. Carrillo; D. Droguett; C. Castillo; A. Liempi; L. Muñoz; J. D. Maya; N. Galanti; U. Kemmerling	2016	Caspase-8 activity is part of the BeWo trophoblast cell defense mechanisms against Trypanosoma cruzi infection	Congenital Chagas disease is caused by the protozoan parasite Trypanosoma cruzi that must cross the placental barrier during transmission. The trophoblast constitutes the first tissue in contact with the maternal-blood circulating parasite. Importantly, the congenital transmission rates are low, suggesting the presence of local placental defense mechanisms. Cellular proliferation and differentiat…	English	Experimental Parasitology
	J. M. Edwards; J. B. Gilner; J. Hernandez; J. Kurtzberg; R. P. Heine	2016	Chagas disease screening in maternal donors of publicly banked umbilical cord blood, United States	To assess patterns of Chagas disease, we reviewed results of screening umbilical cord blood from a US public cord blood bank during 2007–2014. Nineteen maternal donors tested positive for Trypanosoma cruzi parasites (0.04%). Because perinatal transmission of Chagas disease is asso_x0002_ciated with substantial illness, targeted prenatal programs should screen for this disease.	English	Emerging infectious diseases
	J. Murillo; L. M. Bofill; H. Bolivar; C. Torres-Viera; J. A. Urbina; D. Benhayon; J. R. Torres	2016	Congenital Chagas’ disease transmission in the United States: Diagnosis in adulthood	Two brothers with congenitally-acquired Chagas’ disease (CD) diagnosed during adulthood are reported. The patients were born in the USA to a mother from Bolivia who on subsequent assessment was found to be serologically positive for Trypanosoma cruzi. Serologic screening of all pregnant women who migrated from countries with endemic CD is strongly recommended.	English	IDCases
	L. Campbell; A. Verçosa Magalhães; C. N. de Castro; L. Lauria Pires; I. Violeta Friedman	2016	Transmissão congênita da doença de chagas em gestações sucessivas.	Relata-se caso de paciente com doença de Chagas na forma indeterminada, que em 2001, na primeira gestação teve um natimorto feminino na 21ª semana, macerado e edemaciado, cuja placenta revelou numerosas formas amastigotas de T.cruzi. Em maio de 2004, na segunda gestação quando a parasitemia foi positiva ao xenodiagnóstico, transmitiu o protozoário resultando a infecção congênita em natimorto masc…	Portuguese	Revista de Medicina e Saúde de Brasília
	L. M. Montes-Rincón; L. Galaviz-Silva; F. E. González-Bravo; Z. J. Molina-Garza	2016	Trypanosoma cruzi seroprevalence in pregnant women and screening by PCR and microhaematocrit in newborns from Guanajuato, Mexico	Chagas disease is caused by an infection with the protozoan hemoflagellate Trypanosoma cruzi, and it is a major endemic health problem in Latin America. The congenital route is one of the main non-vectorial pathways of transmission, which can arise either in the chronic or acute phase of maternal infection. Serological screening of T. cruzi infection was performed in 520 pregnant women and newbor…	English	Acta Tropica
	M. C. Cabaña; P. A. Flaherty; S. Lejona; E. D. Velázquez	2016	Carga parasitaria determinada por PCR en tiempo real en madres serorreactivas contra Trypanosoma Cruzi	Una vez que se ha logrado el control vectorial y transfusional, la transmisión congénitapor Trypanosoma cruzi (T. cruzi) es la vía y la fuente principal de nuevoscasos de enfermedad de Chagas en América Latina y en países no endémicos.ObjetivosEvaluar la parasitemia de las madres serorreactivas como variable predictora detransmisión de la infección congénita en la provincia de Santa Fe.MétodosSe …	Spanish
	M. H. Vicco; L. Rodeles; G. S. Capovilla; M. Perrig; A. G. Choque; I. Marcipar; O. Bottasso; C. Rodriguez; W. Cuña	2016	IgG Autoantibodies Induced by T. cruzi During Pregnancy: Correlation with Gravidity Complications and Early Outcome Assessment of the Newborns	Objective The aim of the present research was to evaluate the correlation of vertically transmitted IgG antibodies induced by T. cruzi and newborn early outcome assessment, mainly birth weight and gestational age. Methods We performed a cross-sectional study with 183 pregnant women (64 with asymptomatic Chagas disease) and their newborns. Both were subjected to complete clinical examination. Peri…	English	Maternal and child health journal
	M. Henao; xed; A. nez; xe; F. s	2016	Acute Chagas Disease and Risk of Congenital Infection	no abstract	English	Clinical Infectious Diseases
n/a	M. O. Codebó Ramalho Luz	2016	Análisis de la transmisión congénita de la infección por Trypanosoma Cruzi a través del sistema informático perinatal	Con el control progresivo de la transmisión vectorial y transfusional, la transmisiónvertical de Trypanosoma cruzi (T. cruzi) ha aumentado su importanciarelativa. La obtención de información sobre el comportamiento de eventos desalud-enfermedad es importante para la toma de decisiones dirigidas a mejorarla salud de la población.ObjetivosDeterminar la prevalencia de infección por T. cruzi en embar…	Spanish
	M. Regiart; S. V. Pereira; F. A. Bertolino; C. D. Garcia; J. Raba; P. R. Aranda	2016	An electrochemical immunosensor for anti-T. cruzi IgM antibodies, a biomarker for congenital Chagas disease, using a screen-printed electrode modified with gold nanoparticles and functionalized with shed acute phase antigen	The authors describe a sandwich immunosensor for anti-IgM T. cruzi-specific antibodies which are a biomarker for congenital Chagas disease (CCD). A screen-printed carbon electrode (SPCE) was modified with gold nanoparticles (AuNPs) and then functionalized with recombinant shed acute phase antigen (SAPA). The AuNPs/SPCE was characterized by scanning electron microscopy, cyclic voltammetry, and X-r…	English	Microchimica Acta
	M. Ribeiro; N. Nitz; C. Santana; A. Moraes; L. Hagström; R. Andrade; A. Rios; A. Sousa; B. Dallago; R. Gurgel-Gonçalves	2016	Sexual transmission of Trypanosoma cruzi in murine model	Trypanosoma cruzi is mainly transmitted by blood-sucking triatomines, but other routes also have epidemiological importance, such as blood transfusion and congenital transmission. Although the possibility of sexual transmission of T. cruzi has been suggested since its discovery, few studies have been published on this subject. We investigated acquisition of T. cruzi by sexual intercourse in an ex…	English	Experimental parasitology
	N. A. Juiz; N. M. Cayo; M. Burgos; M. E. Salvo; J. R. Nasser; J. Búa; S. A. Longhi; A. G. Schijman	2016	Human Polymorphisms in Placentally Expressed Genes and Their Association with Susceptibility to Congenital Trypanosoma cruzi Infection	Background. It is currently unclear why only a proportion of children born to Trypanosoma cruzi-infected mothers acquire the infection. We have examined the association of 11 single-nucleotide polymorphisms (SNPs) located in genes coding for placental expression enzymes as genetic markers of susceptibility to congenital T. Cruzi infection (hereafter, congenital infection"): rs2014683 and rs104898…	English	Journal of Infectious Diseases
	N. Wagner; Y. Jackson; F. Chappuis; K. M. Posfay-Barbe	2016	Screening and management of children at risk for Chagas disease in nonendemic areasa	no abstract	English	The Pediatric Infectious Disease Journal
	R. A. Kolliker-Frers; I. Insua; G. Razzitte; F. Capani	2016	Chagas disease prevalence in pregnant women: migration and risk of congenital transmission.	INTRODUCTION: Argentina has been a preferential target for Bolivian immigrants for decades. The relatively recent migratory flux includes Germany, France, the United States, Australia, Japan, and some Latin American countries. The aim of this cross-sectional study was to describe the prevalence of Chagas disease in pregnant women, analyzing the Bolivian-specific Chagas prevalence as the main cont…	English	Journal of infection in developing countries
	T. Gastañaga Holguera; B. Llorente-Gomez; P. Merino; T. Illescas; G. Villar; M. A. Herraiz	2016	Hydrops fetalis in a congenital chagas case in a non-endemic area		English	Journal of Obstetrics and Gynaecology
	T. Grinnage-Pulley; B. Scott; C. A. Petersen	2016	A Mother’s Gift: Congenital Transmission of Trypanosoma and Leishmania Species		English	PLoS Pathogens
	Y. Z. Castellanos-Domínguez; Z. M. Cucunubá; L. C. Orozco; C. A. Valencia-Hernández; C. M. León; A. C. Florez; L. Muñoz; P. Pavía; M. Montilla; L. M. Uribe; C. García; W. Ardila; R. S. Nicholls; C. J. Puerta	2016	Risk factors associated with Chagas disease in pregnant women in Santander, a highly endemic Colombian area	Objective: To determine the prevalence and risk factors associated with Chagas disease in pregnant women in an endemic area of Santander, Colombia. Methods: Cross-sectional study included 23 municipalities of Santander, Colombia. Serological IFAT and ELISA tests were undertaken to detect IgG anti- Trypanosoma cruzi. A questionnaire was conducted for assessing the risk factors of each participant.…	English	Tropical Medicine and International Health
	A. Abras; C. Muñoz; C. Ballart; P. Berenguer; T. Llovet; M. Herrero; S. Tebar; M.-J. Pinazo; E. Posada; C. Martí	2017	Towards a new strategy for diagnosis of congenital Trypanosoma cruzi infection	The immigration of Latin American women of childbearing age has spread the congenital transmission of Chagas disease to areas of nonendemicity, and the disease is now a worldwide problem. Some European health authorities have implemented screening programs to prevent vertical transmission, but the lack of a uniform protocol calls for the urgent establishment of a new strategy common to all labora…	English	Journal of clinical microbiology
	A. Egui; P. Lasso; M. C. Thomas; B. Carrilero; J. M. González; A. Cuéllar; M. Segovia; C. J. Puerta; M. C. López	2017	Expression of inhibitory receptors and polyfunctional responses of T cells are linked to the risk of congenital transmission of T. cruzi	Congenital T. cruzi infections involve multiple factors in which complex interactions between the parasite and the immune system of pregnant women play important roles. In this study, we used an experimental murine model of chronic infection with T. cruzi to eval_x0002_uate the changes in the expression of inhibitory receptors and the polyfunctionality of T cells during gestation and their associ…	English	PLoS neglected tropical diseases
	B. A. de Noya; G. Perez-Chacon; Z. Diaz-Bello; S. Dickson; A. Munoz-Calderon; C. Hernandez; Y. Perez; L. Mauriello; E. Moronta	2017	Description of an oral Chagas disease outbreak in Venezuela, including a vertically transmitted case	we describe the eleventh major outbreak of foodborne Trypanosoma cruzi transmission in urban Venezuela, including evidence for vertical transmission from the index case to her fetus. After confirming fetal death at 24 weeks of gestation, pregnancy interruption was performed. On direct examination of the amniotic fluid, trypomastigotes were detected. T. cruzi specific-polymerase chain reaction (PC…	English	Memorias Do Instituto Oswaldo Cruz
	B. Monge-Maillo; R. López-Vélez	2017	Challenges in the management of Chagas disease in Latin-American migrants in Europe	Chagas disease is endemic in Latin America. Due to migration the infection has crossed borders and it is estimated that 68,000–120,000 people with Chagas disease are currently living in Europe and 30% of them may develop visceral involvement. However, up to 90% of Chagas disease cases in Europe remain undiagnosed. The challenges which have to be overcome in Chagas disease in non-endemic countries…	English	Clinical Microbiology and Infection
	C. Castillo; L. Muñoz; I. Carrillo; A. Liempi; L. Medina; N. Galanti; J. D. Maya; U. Kemmerling	2017	Toll-like receptor-2 mediates local innate immune response against Trypanosoma cruzi in ex vivo infected human placental chorionic villi explants	Background: Congenital Chagas disease is caused by the protozoan parasite Trypanosoma cruzi that must cross the placental barrier during transmission. The trophoblast constitutes the first tissue in contact with the maternal-blood circulating parasite. Importantly, the congenital transmission rates are low, suggesting the presence of local placental defense mechanisms. On the other hand, the plac…	English	Placenta
	C. Fernandez Turienzo; C. Cabeza Brasa; W. Newsholme; J. Sandall; P. L. Chiodini; D. A. J. Moore	2017	Chagas disease among pregnant Latin American women in the United Kingdom: time for action.	(summary box) : ► Chagas disease—caused by infection with parasite Trypanosoma cruzi (T. cruzi)—is an emerging but still largely unrecognised parasitic disease in the United Kingdom (UK). ► The classic vector-borne route of transmission by infected triatomine bugs only occurs in the endemic areas of Latin America, but less common routes of transmission—organ transplantations, blood transfusions a…	English	BMJ global health
	C. I. Cura; J. C. Ramírez; M. Rodríguez; C. Lopez-Albízu; L. Irazu; K. Scollo; S. Sosa-Estani	2017	Comparative Study and Analytical Verification of PCR Methods for the Diagnosis of Congenital Chagas Disease	Congenital infection is currently the first cause of new cases of Chagas disease in Argentina and nonendemic areas worldwide. Its diagnosis is of utmost importance to guarantee curative treatment. To improve such diagnosis, a transfer process of PCR tests to the national laboratory network has been initiated. We performed a comparative study of four PCR assays [two end-point PCR and two duplex re…	English	Journal of Molecular Diagnostics
n/a	C. Marti-Gil; I. Martin-Niño; L. Recuero-Galve; E. Cueto-Calvo; J. Sanchez-Gundin; D. Barreda-Hernandez	2017	Congenital chagas disease. A case report	Background Congenital infection with Trypanosoma cruzi occurs in an average of 5% of children born of mothers with chronic infection. Purpose To describe a case report of a newborn with Chagas disease (CD) acquired by vertical transmission in a non=endemic zone. Material and methods Medical history review and literature research. Results The case was a 10-day-old girl, born after spontaneous gest…	English	European Journal of Hospital Pharmacy
	D. Droguett; I. Carrillo; C. Castillo; F. Gómez; M. Negrete; A. Liempi; L. Muñoz; U. Kemmerling; N. Galanti; J. D. Maya; D. Droguett	2017	Trypanosoma cruzi induces cellular proliferation in the trophoblastic cell line BeWo	Congenital transmission of Trypanosoma cruzi (T. cruzi) is partially responsible for the progressive globalization of Chagas disease. During congenital transmission the parasite must cross the placental barrier where the trophoblast, a continuous renewing epithelium, is the first tissue in contact with the parasite. The trophoblast turnover implies cellular proliferation, differentiation and apop…	English	Experimental Parasitology
	E. L. Wollscheid; I. A. Benevides; G. C. S. Costa; L. P. Bedeschi; M. V. Bellezzia; M. N. Chalub; S. S. Matoso	2017	PAnorAmA dA doEnçA E CHAGAS E TEndênCiAS nA SuA TrAnSmiSSão VErTiCAL	A Doença de Chagas é uma doença parasitária. O processo de infecção é, historicamente, caracterizado pela penetração do parasita através do orifício deixado pelo triatomíneo, na pele, após sua alimentação. No Brasil, as políticas públicas tornaram o país livre de transmissão vetorial, mas há possibilidades de transmissão e surto da Doença de Chagas. Faz-se necessária a investigação do panorama at…	Portuguese	TÉCNICOS
	H. Guillen Zabala	2017	TRANSMISIÓN CONGÉNITA DE LA TRIPANOSOMIASIS AMERICANA EN SANTA CRUZ DE LA SIERRA, BOLIVIA	La enfermedad de Chagas o tripanosomiasis americana es una antropozoonosis endémica de América Latina, que se extiende desde el sur de EE.UU. y México, en su límite norte, hasta Argentina y Chile por el sur. Las políticas de control realizadas en áreas endémicas han llevado a reducir considerablemente la transmisión vectorial, que se ha traducido en un notable cambio en su epidemiología. La enfer…	Spanish
	J. Arellano-Galindo; A. P. Barrera; E. Jiménez-Hernández; S. Zavala-Vega; G. Campos-Valdéz; J. Xicohtencatl-Cortes; S. A. Ochoa; A. Cruz-Córdova; M. D. P. Crisóstomo-Vázquez; J. C. Fernández-Macías; J. M. Mejía-Aranguré	2017	Infectious Agents in Childhood Leukemia	Acute leukemia is the most common pediatric cancer, representing one-third of all cancers that occurs in under 15 year olds, with a varied incidence worldwide. Although a number of advances have increased the knowledge of leukemia pathophysiology, its etiology remains less well understood. The role of infectious agents, such as viruses, bacteria, or parasites, in the pathogenesis of leukemia has …	English	Archives of Medical Research
	J. C. Ceballos-Pomares; S. Cuéllar-Rufino; M. F. Vázquez-Ortega; J. López-Domínguez; V. Romero-Cruz; A. L. Calderón-Garcidueñas	2017	Inmunología de la enfermedad de Chagas congénita	Abstract Introduction: In Latin America approximately 1,125,000 women of childbearing age are infected with Trypanosoma cruzi. Methodology: A review of the literature was carried out on the immunology of congenital Chagas’ disease Results: In this country, T. cruzi TcI predominates. IFN-_x0002_ is the key cytokine in infection control. The macrophages of infected women who transmit the disease ar…	Spanish	Perinatología Y Reproducción Humana
	L. A. Messenger; R. H. Gilman; M. Verastegui; G. Galdos-Cardenas; G. Sanchez; E. Valencia; L. Sanchez; E. Malaga; V. R. Rendell; M. Jois; V. Shah; N. Santos; M. D. C. Abastoflor; C. Lafuente; R. Colanzi; R. Bozo; C. Bern	2017	Toward Improving Early Diagnosis of Congenital Chagas Disease in an Endemic Setting	Background. Congenital Trypanosoma cruzi transmission is now estimated to account for 22% of new infections, representing a significant public health problem across Latin America and internationally. Treatment during infancy is highly efficacious and well tolerated, but current assays for early detection fail to detect >50% of infected neonates, and 9-month follow-up is low. Methods. Women who pr…	English	Clinical Infectious Diseases
	L. Murcia; M. Simón; B. Carrilero; M. Roig; M. Segovia	2017	Treatment of infected women of childbearing age prevents congenital Trypanosoma cruzi infection by eliminating the parasitemia detected by PCR	Background. We evaluated the effectiveness of treating women of childbearing age with benznidazole to prevent congenital Chagas disease (CCD), as well as the usefulness of polymerase chain reaction (PCR) as a tool to predict the risk of transmission. Methods. Prospective study involving 144 T. cruzi seropositive pregnant women. The parasitological status was studied by PCR in 159 pregnancies, 38 …	English	The Journal of infectious diseases
	M. C. Pirez; Y. Basmadjian; D. Borbonet; G. Giachetto; G. Giambruno; W. Lauria; W. Perez; R. Salvatella; L. Calegari	2017	Vertical transmission of Trypanosoma cruzi. Considerations and recommendations agreed in the Final Table of the Conference // Transmisión vertical del Trypanosoma cruzi. Consideraciones y recomendaciones acordadas en la Mesa Final de la Jornada	Once vectorial transmission of Trypanosoma cruzi disappeared and transfusion-transmission was controlled, vertical infection constitutes the only relevant transmission mode in our country. The fact that there are chronically infected adults leads to the risk of congenital Chagas Disease, which may occur in more than one generation with the same ascendancy. Indeed, constant human migration results…	Spanish	Revista Medica Del Uruguay
	M. Canals; D. Cáceres; S. Alvarado; A. Canals; P. E. Cattan	2017	Modeling Chagas disease in Chile: From vector to congenital transmission	Chagaś disease is a human health problem in Latin America. It is highly prevalent in northern Chile between the Arica-Parinacota and Coquimbo regions, with reported incidence of 3–11/100000 inhabitants and mortality of 0.3–0.4/100000. The interruption of vector transmission was reported in 1999 by means of the elimination of the primary vector, Triatoma infestans, from human dwellings, thus the e…	English	Biosystems
n/a	M. G. Alvarez	2017	Prevención de la transmisión congénita de la enfermedad de Chagas	La enfermedad de Chagas transmitida por vía congénita ha adquirido mayorimportancia a partir del descenso de la infección por insecto/vector y es laprincipal forma de transmisión en países no endémicos. El tratamiento conbenznidazol reduce significativamente las parasitemias, un factor importanteligado a la transmisión vertical.ObjetivosEvaluar si el tratamiento con benznidazol indicado a mujeres…	Spanish
	M. G. Álvarez; C. Vigliano; B. Lococo; G. Bertocchi; R. Viotti	2017	Prevention of congenital Chagas disease by Benznidazole treatment in reproductive-age women. An observational study	Since the decline in new cases of infection by insect/vector, congenital Chagas disease has become more relevant in the transmission of Chagas disease. Treatment with benznidazole significantly reduces the parasitemia, which constitutes an important factor linked to vertical transmission. The objective of this study was to evaluate whether treatment with benznidazole previously administered to wo…	English	Acta tropica
	M. S. Edwards; K. K. Stimpert; S. P. Montgomery	2017	Addressing the challenges of chagas disease: An emerging health concern in the United States	Chagas disease is an emerging health concern in the United States. US health care providers have an unparalleled opportunity to respond to the challenges this infection poses and to provide state-of-the-art care for patients with Chagas disease. Most of the approximately 300,000 persons with Trypanosoma cruzi infection living in the United States have chronic, asymptomatic infection acquired in e…	English	Infectious Diseases in Clinical Practice
	N. A. Juiz; M. E. Solana; G. R. Acevedo; A. F. Benatar; J. C. Ramirez; P. A. da Costa; A. M. Macedo; S. A. Longhi; A. G. Schijman	2017	Different genotypes of Trypanosoma cruzi produce distinctive placental environment genetic response in chronic experimental infection	Congenital infection of Trypanosoma cruzi allows transmission of this parasite through generations. Despite the problematic that this entails, little is known about the placenta environment genetic response produced against infection. We performed functional genomics by microarray analysis in C57Bl/6J mice comparing placentas from uninfected animals and from animals infected with two different T.…	English	PLoS Neglected Tropical Diseases
n/a	N. L. González	2017	Respuesta de anticuerpos frente antígenos recombinantes de T Cruzi en niños con enfermedades de Chagas Congénita /Antibody response against recombinant Cruzi antigens in children with congenital Chagas disease	La enfermedad de Chagas es una zoonosis causada por el T. cruzi, para el cualno existe una técnica serológica única que presente la sensibilidad y especificidadpara hacer el diagnóstico o seguimiento de los pacientes. Según loscálculos, cada año se presentan 1000-1300 nuevos casos de Chagas congénitoen Argentina.ObjetivosValorar la respuesta de anticuerpos frente a diferentes antígenos recombinan…	Spanish
	O. Pan American Health	2017	EMTCT Plus. Framework for elimination of mother-to-child transmission of HIV, Syphilis, Hepatitis B, and Chagas	[Introduction]. Since 2010, PAHO Member States have committed to the elimination of mother-to-child transmission (EMTCT) of HIV and syphilis in the Region, and targets were established for 2015 (Resolution CD50.R12). These commitments were renewed and expanded in 2016 through the approved Plan of Action for the Prevention and Control of HIV and Sexually Transmitted Infections (2016-2021), contrib…	English
	P. J. Plourde; K. Kadkhoda; M. Ndao	2017	Congenitally transmitted Chagas disease in Canada: A family cluster	No abstract but Key points : • Immigrants from countries with higher endemicity for Chagas disease (including Argentina, Bolivia, El Salvador, Guatemala, Honduras, Panama and Paraguay) should be offered testing. • All offspring born of women diagnosed with Chagas disease should be offered testing for the condition. • The earlier a diagnosis of Chagas disease is made and the younger a person is wh…	English	CMAJ
	P. M. Pennington; J. G. Juárez; M. R. Arrivillaga; S. M. De Urioste-Stone; K. Doktor; J. P. Bryan; C. Y. Escobar; C. Cordon-Rosales	2017	Towards Chagas disease elimination: Neonatal screening for congenital transmission in rural communities	Chagas disease is a neglected tropical disease that continues to affect populations living in extreme poverty in Latin America. After successful vector control programs, congenital transmission remains as a challenge to disease elimination. We used the PRECEDE-PROCEED planning model to develop strategies for neonatal screening of congenital Chagas disease in rural communities of Guatemala. These …	English	PLoS Neglected Tropical Diseases
	R. Rivero; M. Bisio; E. B. Velázquez; M. I. Esteva; K. Scollo; N. L. González; J. Altcheh; A. M. Ruiz	2017	Rapid detection of Trypanosoma cruzi by colorimetric loop-mediated isothermal amplification (LAMP): A potential novel tool for the detection of congenital Chagas infection	Early diagnosis of congenital Trypanosoma cruzi transmission in newborns is essential because babies show high indices of cure. Conventional diagnosis is based on microscopic examination and serology. Molecular diagnosis is a promising alternative to replace conventional diagnosis, although it is not well suited for adoption in laboratories with limited resources. Isothermal DNA amplification met…	English	Diagnostic Microbiology and Infectious Disease
	S. H. Suescún-Carrero; C. García-Artunduaga; S. V. Bohórquez	2017	Prevalencia de anticuerpos contra Trypanosoma cruzi en mujeres embarazadas de zonas endémicas del departamento de Boyacá, Colombia	RESUMEN Objetivo: determinar la prevalencia de anticuerpos contra Trypanosoma cruzi en mujeres embarazadas de zonas endémicas del departamento de Boyacá en 2012 y 2013. Materiales y métodos: estudio de corte transversal en 566 mujeres embarazadas procedentes de municipios de zona endémica para Chagas en este departamento. Las muestras se analizaron mediante las pruebas serológicas ELISA IgG para …	Spanish	Iatreia
	S. Vulcano; M. Bruno; B. Kaymar; J. Recchi; E. Latorre; E. Coronel; R. Aquino; M. Musso; L. S. Ormani; N. Cochon; P. Rojas Machado; M. Nadal; A. Biscay; G. Vidella; C. Giovacchi	2017	Directrices para el monitoreo de la estrategia de la eliminación de latransmisiónmaterno-infantil del VIH,sífilis, hepatitis B y chagascongénito	En el marco del plan estratégico nacional y el compromiso asumido en la estrategia de eliminación de la transmisión materno-infantil del VIH, sífilis, hepatitis B y chagas congenito, la Dirección de Sida, ETS, Hepatitis y TBC, la Dirección de Maternidad, Infancia y Adolescencia, la Dirección de Epidemiologia y el Programa Nacional de Chagas asumen la propuesta programática de incorporar a partir …	Spanish
	Simón Páez, Marina	2017	Factores de riesgo y prevención primaria de la Enfermedad de Chagas Congénita	Background: The migration of T. cruzi-infected women, mainly to North America and Europe, has made the congenital transmission of Chagas disease a worldwide public health problem. In this study, in a non-endemic area, we evaluate the effectiveness of treating women of childbearing age to prevent congenital Chagas disease, as well as the usefulness of PCR as a tool to predict the risk of transmiss…	Spanish
n/a	U. Kemmerling; C. Castillo; A. Liempi; L. Medina; I. Carrillo; D. Droguett; J. D. Maya; N. Galanti	2017	The immune response against Trypanosoma cruzi in the human placenta	Congenital Chagas disease, caused by Trypanosoma cruzi (T. cruzi), is partially responsible for the increasing globalization of Chagas disease despite its low transmission. During congenital transmission, the parasite reaches the fetus by crossing the placental barrier. However, the success or impairment of congenital transmission of the parasite is the product of a complex interaction between th…	English	Emerging topics in life sciences
	V. Balouz; L. J. Melli; R. Volcovich; G. Moscatelli; S. Moroni; N. González; G. Ballering; M. Bisio; A. E. Ciocchini; C. A. Buscaglia; J. Altcheh	2017	The trypomastigote small surface antigen from Trypanosoma cruzi improves treatment evaluation and diagnosis in pediatric chagas disease	Chagas disease is caused by the protozoan parasite Trypanosoma cruzi. Assessment of parasitological cure upon treatment with available drugs relies on achieving consistent negative results in conventional parasitological and serological tests, which may take years to assess. Here, we evaluated the use of a recombinant T. cruzi antigen termed trypomastigote small surface antigen (TSSA) as an early…	English	Journal of Clinical Microbiology
	Y. Carlier; C. Truyens	2017	Maternal–fetal transmission of Trypanosoma cruzi	After defining some concepts, this chapter specifies the epidemiological features of this peculiar transmission mode of Trypanosoma cruzi. The possible maternal–fetal routes, the placental responses to parasite infection and the timing of transmission are reviewed in depth. The factors susceptible to be involved in parasite transmission and development of congenital Chagas disease, such as parasi…	English	American Trypanosomiasis, Chagas Disease: One Hundred Years of Research, 2 (revised version)
	Z. M. Cucunubá; C. A. Valencia-Hernández; C. J. Puerta; S. Sosa-Estani; F. Torrico; J. A. Cortés; J. D. Ramirez; M. J. Vera; B. X. Acosta; C. A. Álvarez; E. Á. Muller; M. Beltrán; M. I. Bermúdez; M. Berrío; G. Camacho Moreno; Y. Z. Castellanos; I. Criollo; A. C. Flórez; P. Guerra Morales; R. A. Herazo; D. C. Hernández; C. M. León; M. Medina Camargo; M. MedinaAlfonso; E. Pachón; B. Paez Fonseca; M…	2017	First Colombian consensus on congenital Chagas and clinical approach for women of child-bearing age diagnosed with Chagas	Congenital transmission of Chagas disease has not been extensively studied in Colombia, and there are no standardized processes in the health system regarding the specific diagnosis, treatment and follow-up of this disease. To generate recommendations on congenital Chagas disease and Chagas in women of childbearing age in Colombia, a consensus of experts was developed. An extensive literature sea…	English	Infectio
	A. A. Román; L. V. Sallent; O. P. Quílez; S. R. Díez; N. M. Millán; X. V. Sanfeliu; O. M. Cuevas	2018	Cribado ampliado de Trypanosoma cruzi en la descendencia de mujeres infectadas en la zona metropolitana norte de Barcelona, Cataluña (España), 2005-2016 // Extended screening of Trypanosoma cruzi among the offspring of infected women. Barcelona North metropolitan area, Catalonia (Spain), 2005-2016	Introduction : To date, very little data is available on the extensive, familiar, serological screening of Trypanosoma cruzi from infected-index cases. As it is a parasite with possibility of mother-to-child fetal transmission, the study of the offspring of chronically infected women has a special relevance. Methods An observational study using a capture-recapture method that evaluates the offspr…	Spanish	Enfermedades Infecciosas y Microbiologia Clinica
	A. Picado; I. Cruz; M. Redard-Jacot; A. G. Schijman; F. Torrico; S. Sosa-Estani; Z. Katz; J. M. Ndung’u	2018	The burden of congenital Chagas disease and implementation of molecular diagnostic tools in Latin America	It is estimated that between 8000 and 15 000 Trypanosoma cruzi infected babies are born every year to infected mothers in Chagas disease endemic countries. Currently, poor access to and performance of the current diagnostic algorithm, based on microscopy at birth and serology at 8–12 months after delivery, is one of the barriers to congenital Chagas disease (CCD) control. Detection of parasite DN…	English	BMJ global health
	A. Rios; M. Ribeiro; A. Sousa; F. Pimentel; L. Hagström; R. Andrade; R. M. Alves; A. d. C. Rosa; A. R. L. Teixeira; N. Nitz	2018	Can sexual transmission support the enzootic cycle of Trypanosoma cruzi?	Trypanosoma cruzi circulates in sylvatic habitats, mainly through blood-feeding triatomines, although other routes also contribute to its dispersion. Sexual transmission of T. cruzi is an understudied topic, especially among wild mammals. Because of the difficulties inherent to field work, experimentally infected mice are frequently used to evaluate the transmission of T. cruzi. OBJECTIVE This st…	English	Memórias do Instituto Oswaldo Cruz
	A. Tkach; V. Delgado	2018	Evaluación de la intervención bioquímica para la mejora en el diagnóstico de Chagas congénito en un hospital general	Introduction: Trypanosoma cruzi transplacental infection cannot be prevented, but appropriate diagnosis and treatment can allow reaching a cure of 100 %. Objectives: To manage the biochemical intervention to optimize the diagnosis of congenital Chagas, and to establish the prevalence of pregnant women with a positive Chagas test. Materials and methods: In a first stage, we collected the serologic…	Spanish	Revista Bioquímica y Patología Clínica
	B. J. Volta; A. E. Perrone; R. Rivero; K. Scollo; P. L. Bustos; J. Bua	2018	Some limitations for early diagnosis of congenital chagas infection by PCR	Trypanosoma cruzi, the causing agent of Chagas disease, can be transmitted to the offspring of infected pregnant women, thus being an epidemiologically important way of parasite transmission in humans. In addition, the migration of infected women from endemic areas to nonendemic countries may export this parasite infection. The diagnosis of congenital Chagas disease relies on the detection of the…	English	Pediatrics
	B. Y. Lee; S. M. Bartsch; L. Skrip; D. L. Hertenstein; C. M. Avelis; M. Ndeffo-Mbah; C. Tilchin; E. O. Dumonteil; A. Galvani	2018	Are the London Declaration’s 2020 goals sufficient to control Chagas disease?: Modeling scenarios for the Yucatan Peninsula	Background: The 2020 Sustainable Development goals call for 100% certified interruption or control of the three main forms of Chagas disease transmission in Latin America. However, how much will achieving these goals to varying degrees control Chagas disease; what is the potential impact of missing these goals and if they are achieved, what may be left? Methods: We developed a compartmental simul…	English	PLoS Neglected Tropical Diseases
	C. Castillo; A. Liempi; L. Medina; I. Carrillo; U. Kemmerling	2018	Antiparasitic Mechanisms of the Human Placenta	Trypanosoma cruzi, during vertical transmission, crosses the placental barrier. The trophoblast, a continuous renewing epithelium, is the first tissue of this anatomical barrier to have contact with the parasite. The epithelial turnover, including the trophoblast, is part of the innate immune response due to the fact that pathogens attach to the surface of cells prior invasion. Cellular processes…	English	Chagas Disease-Basic Investigations and Challenges
	C. Castillo; I. Carrillo; G. Libisch; N. Juiz; A. Schijman; C. Robello; U. Kemmerling	2018	Host-parasite interaction: Changes in human placental gene expression induced by Trypanosoma cruzi	Background: Chagas disease is caused by Trypanosoma cruzi, a parasite endemic to Latin America. Most infections occur in children by vector or congenital transmission. Trypanosoma cruzi establishes a complexity of specific molecular parasite-host cell interactions to invade the host. However, most studies have been mainly focused on the interaction between the parasite and different cell types, b…	English	Parasites and Vectors
[truncated: 158 more rows]
